# Supplementary material for: Three-dimensional gait analysis of lower extremity gait parameters in Japanese children aged 6 to 12 years
Source: Sci Rep. 2022 May 12;12:7822. doi: 10.1038/s41598-022-11906-1 (PMC9098504; doi:10.1038/s41598-022-11906-1)
Supplement: Supplementary file 1 — Supplementary Information 1. [file 41598_2022_11906_MOESM1_ESM.xlsx]

## Sheet:  Kinematic and kinetic curve
LHipMoment (1)	RHipMoment (1)	LHipMoment (2)	RHipMoment (2)	LHipMoment (3)	RHipMoment (3)	LKneeMoment (1)	RKneeMoment (1)	LKneeMoment (2)	RKneeMoment (2)	LKneeMoment (3)	RKneeMoment (3)	LAnkleMoment (1)	RAnkleMoment (1)	LAnkleMoment (2)	RAnkleMoment (2)	LAnkleMoment (3)	RAnkleMoment (3)	LHipForce (1)	RHipForce (1)	LHipForce (2)	RHipForce (2)	LHipForce (3)	RHipForce (3)	LKneeForce (1)	RKneeForce (1)	LKneeForce (2)	RKneeForce (2)	LKneeForce (3)	RKneeForce (3)	LAnkleForce (1)	RAnkleForce (1)	LAnkleForce (2)	RAnkleForce (2)	LAnkleForce (3)	RAnkleForce (3)	LHipAngles (1)	RHipAngles (1)	LHipAngles (2)	RHipAngles (2)	LHipAngles (3)	RHipAngles (3)	LKneeAngles (1)	RKneeAngles (1)	LKneeAngles (2)	RKneeAngles (2)	LKneeAngles (3)	RKneeAngles (3)	LAnkleAngles (1)	RAnkleAngles (1)
0.413289	0.395037	0.00896873	0.0289389	-0.00208154	-0.00284926	-0.175431	-0.155967	0.0434473	0.0616304	-0.00116536	-0.000757575	-0.0903161	-0.0907925	-0.0137712	0.000390916	-0.00746677	-0.00539702	-0.480481	-0.458723	0.0853766	-0.0760732	-0.549132	-0.591531	-0.682319	-0.633077	0.222089	-0.218338	-1.87103	-1.91951	2.54179	2.57395	0.14256	-0.163565	-0.362614	-0.367629	36.7997	37.6462	-2.45699	-1.06339	-10.2777	-11.1108	4.16625	5.24231	0.467489	-0.00806324	-14.1389	-15.1085	-2.86947	-1.81065
0.403804	0.398224	0.0415335	0.0850525	-0.0113223	-0.0143336	-0.0584012	-0.0331945	0.0419561	0.0719495	-0.00594935	-0.00301479	-0.138842	-0.141529	-0.0219534	0.00138587	-0.0151778	-0.00954016	-0.900536	-0.923139	0.134478	-0.154802	-2.5487	-2.56816	-0.534187	-0.483494	0.275552	-0.283705	-3.96934	-3.99876	4.61718	4.63678	0.271052	-0.280691	-0.0774097	-0.0940858	36.2187	37.1538	-1.39859	0.0332923	-8.21356	-9.06036	6.73081	7.87963	0.623385	0.122015	-12.6871	-13.6674	-4.10104	-3.05402
0.373588	0.368605	0.131347	0.196767	-0.0285209	-0.0337591	0.0996309	0.133608	0.0748281	0.112887	-0.0114276	-0.00437899	-0.154489	-0.15966	-0.0278591	0.00375313	-0.021272	-0.0110046	-1.3688	-1.41165	0.223119	-0.276115	-4.60715	-4.60278	-0.205931	-0.133289	0.402909	-0.412229	-6.02296	-6.02893	6.59157	6.59395	0.431128	-0.417299	0.41464	0.396132	35.5374	36.5538	-0.112459	1.37815	-6.10192	-6.90806	9.75618	10.9542	0.89014	0.354374	-10.5026	-11.4649	-4.54002	-3.5126
0.305001	0.2964	0.262211	0.346501	-0.0513196	-0.0583875	0.264414	0.307603	0.137072	0.180075	-0.0167011	-0.00482923	-0.125449	-0.133258	-0.0304938	0.00769348	-0.0247738	-0.0100366	-1.71148	-1.76567	0.337677	-0.426056	-6.43724	-6.41368	0.291184	0.391268	0.590468	-0.600554	-7.75605	-7.74148	8.2386	8.23043	0.599894	-0.558113	0.953272	0.94036	34.5625	35.6418	1.26324	2.82721	-3.98957	-4.69227	12.5609	13.7885	1.28622	0.725496	-8.39166	-9.3254	-3.91531	-2.92005
0.211228	0.203937	0.38997	0.486905	-0.0730204	-0.0808263	0.392533	0.442685	0.204628	0.24985	-0.02045	-0.00421251	-0.06484	-0.074971	-0.03102	0.0122409	-0.0257761	-0.00775199	-1.8336	-1.9106	0.44672	-0.563449	-7.87822	-7.85079	0.829117	0.947398	0.784492	-0.795296	-9.07694	-9.05907	9.51889	9.51778	0.75238	-0.686982	1.35116	1.34546	33.151	34.2744	2.53522	4.17674	-2.14046	-2.6981	14.5652	15.8131	1.72429	1.15125	-7.04005	-7.9663	-2.5061	-1.55247
0.139336	0.134797	0.479546	0.582475	-0.0871948	-0.0945717	0.453383	0.508844	0.253665	0.299005	-0.0216263	-0.00242799	0.00566859	-0.00591874	-0.0307924	0.0161044	-0.0244413	-0.00482868	-1.80563	-1.90561	0.536423	-0.667385	-8.81053	-8.79524	1.23787	1.36771	0.926978	-0.936621	-9.91865	-9.91404	10.3672	10.3862	0.87457	-0.796688	1.50234	1.5063	31.3234	32.4669	3.53563	5.25132	-0.961708	-1.33289	15.5483	16.8041	2.05539	1.48271	-6.64129	-7.61403	-0.784576	0.127881
0.104577	0.0995232	0.523634	0.628393	-0.0910898	-0.0973762	0.446514	0.505794	0.276291	0.32088	-0.0197149	0.000713936	0.0703488	0.05844	-0.0301919	0.0186607	-0.0206426	-0.00109175	-1.67569	-1.78262	0.605931	-0.739446	-9.17479	-9.18197	1.44419	1.58343	0.99198	-1.00083	-10.221	-10.2372	10.6994	10.7425	0.960612	-0.885064	1.42001	1.43574	29.1953	30.33	4.18602	5.96925	-0.484762	-0.633495	15.579	16.8251	2.21601	1.65828	-7.05197	-8.12911	0.882233	1.75857
0.0808017	0.0732822	0.534113	0.638656	-0.0855237	-0.0906276	0.394672	0.455607	0.279014	0.322841	-0.0148183	0.00531543	0.124358	0.11311	-0.0289828	0.0200317	-0.0143957	0.00383763	-1.42471	-1.52635	0.652977	-0.784993	-9.02232	-9.05608	1.49241	1.63712	0.989267	-1.00107	-10.0069	-10.0453	10.5177	10.5843	1.00917	-0.949174	1.19712	1.22385	26.8932	27.997	4.49655	6.33909	-0.360824	-0.293518	14.8788	16.1053	2.24593	1.70929	-7.92578	-9.13335	2.32744	3.17614
0.0503362	0.0413852	0.524454	0.627622	-0.0732361	-0.077291	0.322374	0.382566	0.271277	0.314266	-0.00764036	0.0111278	0.170076	0.159943	-0.027179	0.0204326	-0.00621032	0.00994183	-1.07856	-1.17339	0.674111	-0.806222	-8.50318	-8.56106	1.45372	1.59722	0.943606	-0.961985	-9.4135	-9.47186	9.94718	10.0336	1.02169	-0.984794	0.933905	0.967779	24.5302	25.5922	4.52591	6.41842	-0.287314	-0.0546904	13.7303	14.9369	2.19066	1.66663	-8.87135	-10.2032	3.53597	4.36513
0.018174	0.00926816	0.501938	0.603	-0.0571603	-0.0602409	0.245458	0.303149	0.258183	0.299983	0.00078919	0.0176454	0.211752	0.202492	-0.0254057	0.0198211	0.00305113	0.0168481	-0.714684	-0.803672	0.668647	-0.804125	-7.81498	-7.88744	1.37747	1.51366	0.874758	-0.900736	-8.64982	-8.7204	9.19348	9.29071	1.00101	-0.988263	0.69649	0.7318	22.19	23.2061	4.34463	6.2792	-0.192793	0.145239	12.3873	13.5749	2.06311	1.5356	-9.64427	-11.0852	4.55027	5.36542
-0.00667289	-0.0141188	0.469979	0.56855	-0.0395618	-0.0416631	0.171774	0.226052	0.241309	0.281687	0.0095902	0.0244189	0.252986	0.243825	-0.0244428	0.0181809	0.0126289	0.0241355	-0.392159	-0.477709	0.641374	-0.78142	-7.14219	-7.21479	1.29584	1.41957	0.793099	-0.825502	-7.91801	-7.98774	8.46239	8.55633	0.952914	-0.96082	0.511909	0.542947	19.9114	20.8816	4.01588	5.98699	-0.120337	0.279598	11.0153	12.1833	1.8748	1.32951	-10.2088	-11.743	5.41732	6.22225
-0.0238066	-0.0289738	0.433051	0.529184	-0.0220574	-0.0232067	0.105492	0.156489	0.222571	0.261601	0.0183199	0.0313132	0.29673	0.286717	-0.0245823	0.01593	0.0221308	0.0315962	-0.124488	-0.209746	0.602399	-0.745782	-6.61127	-6.67048	1.23544	1.34369	0.706253	-0.743271	-7.35322	-7.40861	7.89535	7.9722	0.888398	-0.911689	0.383135	0.40547	17.6977	18.6251	3.5934	5.59911	-0.0989762	0.345846	9.70477	10.8553	1.65794	1.08779	-10.6173	-12.2246	6.18411	6.98764
-0.0388213	-0.0428342	0.397672	0.491506	-0.00580076	-0.00604604	0.0494042	0.0983712	0.205336	0.243026	0.0268958	0.0384455	0.345673	0.334049	-0.0254315	0.013824	0.0314252	0.0391956	0.0996818	0.0146667	0.563908	-0.708771	-6.27621	-6.31453	1.2172	1.31158	0.623027	-0.663077	-7.00737	-7.03971	7.55001	7.60191	0.821274	-0.854188	0.303308	0.31504	15.5426	16.4292	3.1256	5.1654	-0.127215	0.378713	8.51441	9.65011	1.45201	0.85846	-10.8847	-12.5407	6.90584	7.72365
-0.0567617	-0.0621974	0.369679	0.461348	0.0085526	0.00923046	0.00428355	0.0530792	0.192816	0.228782	0.0353718	0.0459425	0.402014	0.3883	-0.0262508	0.0125843	0.0404265	0.0468857	0.296587	0.21434	0.535314	-0.681069	-6.13411	-6.1513	1.25125	1.33687	0.551009	-0.593223	-6.87073	-6.87767	7.42038	7.44645	0.762072	-0.799151	0.262004	0.263221	13.4472	14.2923	2.65468	4.72968	-0.188578	0.411698	7.48469	8.60839	1.28507	0.67325	-10.9967	-12.6738	7.63388	8.48372
-0.079708	-0.0881567	0.351668	0.441586	0.0208919	0.0226158	-0.0318979	0.0180935	0.186688	0.220324	0.0437864	0.0538205	0.467109	0.450856	-0.0263414	0.0126605	0.0489658	0.0545178	0.482505	0.403986	0.51936	-0.667716	-6.15399	-6.15111	1.33587	1.41663	0.492999	-0.537334	-6.90521	-6.88665	7.4703	7.47138	0.714746	-0.751879	0.247077	0.238824	11.4199	12.2196	2.21378	4.32618	-0.26107	0.46614	6.62921	7.73931	1.16806	0.543282	-10.9702	-12.6499	8.39809	9.28677
-0.108538	-0.119723	0.343143	0.432439	0.0315161	0.034423	-0.0622612	-0.0106505	0.187173	0.218156	0.0521595	0.0620733	0.54122	0.522145	-0.0251879	0.0142859	0.0568212	0.0619127	0.672994	0.595999	0.512374	-0.667327	-6.29885	-6.27551	1.46373	1.54091	0.446708	-0.494092	-7.0683	-7.02436	7.65794	7.63445	0.678164	-0.713811	0.247799	0.232114	9.46771	10.2164	1.82153	3.97371	-0.33359	0.545821	5.93579	7.02745	1.09946	0.467325	-10.8568	-12.5361	9.20246	10.1209
-0.144747	-0.158413	0.34207	0.432533	0.0408805	0.0450913	-0.0888652	-0.0356827	0.193766	0.222178	0.0605495	0.0707258	0.623743	0.601942	-0.0224181	0.0176554	0.0638	0.0688859	0.880779	0.80449	0.50736	-0.674614	-6.53765	-6.4927	1.62845	1.70355	0.406663	-0.458555	-7.32562	-7.25582	7.94899	7.90058	0.649527	-0.684352	0.258011	0.237745	7.58804	8.27981	1.47971	3.67458	-0.416765	0.629293	5.38569	6.45161	1.0716	0.437517	-10.7014	-12.3912	10.0325	10.9638
-0.190417	-0.2065	0.345776	0.439482	0.0493591	0.0549652	-0.111837	-0.0574761	0.205671	0.231856	0.0690377	0.0797997	0.713243	0.689363	-0.0177584	0.0229856	0.0697667	0.0752303	1.11219	1.03794	0.49603	-0.682319	-6.84822	-6.78333	1.82615	1.9017	0.365947	-0.423993	-7.65281	-7.55915	8.31856	8.24756	0.626384	-0.661624	0.277327	0.254305	5.76644	6.39627	1.17461	3.41692	-0.545503	0.67324	4.97179	6.00374	1.07281	0.440706	-10.5119	-12.2366	10.8605	11.7919
-0.246607	-0.264447	0.351341	0.450249	0.0570551	0.0640972	-0.1296	-0.0747544	0.221743	0.246108	0.0776194	0.0892467	0.807251	0.782557	-0.011073	0.0304167	0.0746434	0.0807506	1.36251	1.29119	0.4704	-0.681912	-7.21365	-7.13514	2.0535	2.13207	0.317739	-0.383269	-8.03079	-7.92013	8.74664	8.66078	0.607184	-0.643097	0.311314	0.285582	3.98237	4.54863	0.881575	3.17759	-0.760668	0.627353	4.70859	5.70119	1.08564	0.457092	-10.2657	-12.0552	11.6468	12.5774
-0.312503	-0.332119	0.355958	0.461591	0.0636661	0.0721335	-0.139112	-0.0841507	0.240144	0.262997	0.0860779	0.0988508	0.901923	0.878306	-0.00238826	0.0399413	0.0784279	0.0853459	1.61461	1.54854	0.424512	-0.664838	-7.61313	-7.53243	2.3061	2.39203	0.256282	-0.329607	-8.43626	-8.32041	9.20874	9.1216	0.591591	-0.626828	0.372467	0.343732	2.22251	2.72927	0.569519	2.92582	-1.08554	0.457988	4.63687	5.59168	1.08517	0.460657	-9.92975	-11.8045	12.34	13.2796
-0.385713	-0.408159	0.357197	0.470406	0.0684558	0.0782616	-0.136366	-0.0812788	0.257989	0.279603	0.0938676	0.108077	0.991484	0.971138	0.00805301	0.0513182	0.0812417	0.0890642	1.84277	1.78654	0.357074	-0.625994	-8.0087	-7.94014	2.57674	2.67561	0.178116	-0.258211	-8.82839	-8.72176	9.66256	9.59087	0.580924	-0.612574	0.480404	0.448812	0.494937	0.950679	0.204801	2.62562	-1.50807	0.167648	4.82037	5.74358	1.04177	0.423852	-9.48368	-11.4509	12.8681	13.8334
-0.461599	-0.488032	0.352399	0.473387	0.0703573	0.0812623	-0.118005	-0.0628964	0.271077	0.292029	0.100026	0.115915	1.06722	1.0522	0.0196533	0.0639104	0.0833344	0.0920886	2.01601	1.97487	0.273291	-0.566196	-8.33195	-8.29096	2.84948	2.96587	0.08292	-0.16763	-9.13604	-9.05364	10.0334	9.994	0.576967	-0.601497	0.656476	0.62311	-1.16382	-0.751011	-0.244366	2.24033	-1.98394	-0.204829	5.33893	6.2343	0.927352	0.323964	-8.9345	-11.0001	13.1221	14.1296
-0.53116	-0.56209	0.337878	0.466128	0.0683107	0.0798412	-0.0839671	-0.0294742	0.274244	0.295742	0.103195	0.120857	1.11673	1.10865	0.0312632	0.0764371	0.084948	0.0946183	2.09886	2.07742	0.183897	-0.491515	-8.47961	-8.48118	3.09061	3.22611	-0.0254115	-0.0610584	-9.25455	-9.21118	10.2083	10.2165	0.579133	-0.594315	0.909997	0.87733	-2.69274	-2.31984	-0.803149	1.73801	-2.45367	-0.59713	6.27756	7.14019	0.724798	0.1536	-8.32696	-10.5083	12.9372	14.0003
-0.580391	-0.615842	0.309288	0.442849	0.0617956	0.0731591	-0.0391552	0.0136431	0.262455	0.286075	0.101782	0.121006	1.12423	1.12417	0.0411052	0.0867708	0.0859023	0.0964393	2.05486	2.05631	0.101433	-0.409498	-8.32014	-8.37714	3.24341	3.39678	-0.137605	0.0530494	-9.05564	-9.0647	10.0461	10.1139	0.581329	-0.587646	1.22063	1.19355	-4.00726	-3.68045	-1.48526	1.09829	-2.85608	-0.942939	7.72829	8.54187	0.437607	-0.0723947	-7.74545	-10.0681	12.0829	13.2144
-0.594122	-0.633705	0.262848	0.397608	0.0513849	0.0613947	0.0071854	0.0568611	0.232185	0.259239	0.094269	0.114349	1.07337	1.08139	0.0469439	0.0920982	0.0849324	0.0962845	1.86055	1.88531	0.0337103	-0.32453	-7.71658	-7.83516	3.23493	3.40174	-0.239337	0.160717	-8.41391	-8.48287	9.40848	9.53955	0.569194	-0.570801	1.5254	1.51115	-4.99713	-4.73415	-2.28918	0.316318	-3.13012	-1.17658	9.79552	10.5325	0.0953292	-0.312846	-7.29674	-9.78539	10.2854	11.494
-0.565232	-0.607479	0.197635	0.327149	0.0390049	0.0461861	0.0450452	0.0897561	0.183067	0.213937	0.0798545	0.0995052	0.952214	0.967269	0.0467435	0.0897487	0.0795586	0.0915683	1.53201	1.57528	-0.0172733	-0.237853	-6.56895	-6.74536	2.99915	3.17123	-0.312906	0.244168	-7.2466	-7.37366	8.20616	8.39268	0.522644	-0.526154	1.72427	1.73031	-5.52589	-5.35178	-3.20362	-0.599035	-3.20983	-1.23079	12.5992	13.2276	-0.243563	-0.502544	-7.069	-9.73703	7.2881	8.57435
-0.502048	-0.544302	0.118554	0.234698	0.0276569	0.0306996	0.0685167	0.106166	0.120103	0.153519	0.0595944	0.0771488	0.762081	0.781784	0.0398729	0.078528	0.0673956	0.0796489	1.13661	1.18981	-0.0481974	-0.154386	-4.88984	-5.10432	2.51373	2.67931	-0.342276	0.286837	-5.5801	-5.74836	6.47063	6.68961	0.427171	-0.438784	1.71518	1.74505	-5.44303	-5.37898	-4.21305	-1.62977	-3.03632	-1.04943	16.2597	16.7548	-0.500383	-0.56551	-7.06065	-9.90362	2.98973	4.3316
-0.426331	-0.465583	0.0381016	0.133205	0.0201899	0.0187262	0.0790704	0.107771	0.054897	0.0876419	0.0373148	0.0512334	0.526788	0.547665	0.0281978	0.0600987	0.04876	0.0604648	0.766155	0.82241	-0.053455	-0.0867773	-2.87345	-3.09202	1.83613	1.98175	-0.321618	0.281511	-3.61516	-3.79375	4.42138	4.63778	0.290405	-0.311882	1.45764	1.50684	-4.61166	-4.66423	-5.28289	-2.73539	-2.59157	-0.628372	20.8509	21.21	-0.6154	-0.459119	-7.10662	-10.0967	-2.36674	-1.02605
-0.362644	-0.395464	-0.0264839	0.0429629	0.0173454	0.0125067	0.0842612	0.102988	0.00233795	0.0299729	0.0182751	0.0278184	0.291322	0.309612	0.0156837	0.0389356	0.0278629	0.0379873	0.496734	0.549242	-0.0345091	-0.046045	-0.878487	-1.06359	1.10616	1.21931	-0.261545	0.236212	-1.7114	-1.8652	2.43936	2.61674	0.145791	-0.172235	1.02064	1.0774	-2.93908	-3.10056	-6.32256	-3.82155	-1.94251	-0.0597486	26.3399	26.5879	-0.614732	-0.237266	-6.87186	-9.95226	-8.06564	-6.82601
-0.323606	-0.346724	-0.0617145	-0.0175671	0.017174	0.011143	0.0925521	0.101778	-0.0277004	-0.00846873	0.00583259	0.0115069	0.103086	0.116486	0.00604742	0.0202471	0.0103858	0.0181694	0.353322	0.393299	-0.00175309	-0.0318817	0.710039	0.580839	0.490722	0.564196	-0.185723	0.171891	-0.241993	-0.350687	0.899902	1.02025	0.0326985	-0.0558238	0.559136	0.609384	-0.413612	-0.660585	-7.18207	-4.73704	-1.26453	0.450628	32.5373	32.7272	-0.638334	-0.0733209	-5.98099	-9.05091	-13.0207	-11.999
-0.299072	-0.312129	-0.0666822	-0.0420561	0.0172302	0.0114934	0.106698	0.109083	-0.0363542	-0.0253502	-0.000382207	0.00274522	-0.0116955	-0.00382391	0.000646397	0.00739741	-0.000442459	0.00495899	0.289841	0.311792	0.0308045	-0.0345896	1.65804	1.58956	0.0950448	0.130535	-0.118813	0.110881	0.589005	0.529313	-0.0148822	0.0493504	-0.0301467	0.0154632	0.22011	0.254132	2.88178	2.57554	-7.70416	-5.32522	-0.810158	0.646748	39.0893	39.281	-0.87142	-0.176807	-4.2881	-7.21391	-16.1774	-15.4554
-0.264798	-0.272197	-0.0516271	-0.0381872	0.0163695	0.0109207	0.120787	0.120663	-0.0324966	-0.026482	-0.003028	-0.00112554	-0.0583167	-0.0547549	-0.0014519	0.000800849	-0.00530733	-0.00165164	0.227747	0.236851	0.0549861	-0.0442447	1.98698	1.96407	-0.0901544	-0.0782493	-0.0716729	0.0644698	0.837194	0.814357	-0.378672	-0.354468	-0.0511798	0.0437615	0.0512848	0.0701695	6.7683	6.42938	-7.7921	-5.49115	-0.758538	0.380607	45.4854	45.7279	-1.3903	-0.630572	-2.12907	-4.78995	-17.0233	-16.5936
-0.207264	-0.214024	-0.0296099	-0.0207921	0.0144333	0.00873245	0.125131	0.125842	-0.0248026	-0.020419	-0.0043442	-0.00286861	-0.0617917	-0.0605928	-0.00189957	-0.00133782	-0.00673305	-0.00406838	0.131161	0.136473	0.0708706	-0.0558197	1.90446	1.90474	-0.148462	-0.143563	-0.0412635	0.0323194	0.731056	0.72757	-0.407724	-0.404209	-0.0498537	0.0458334	0.00443514	0.0152932	10.9916	10.6464	-7.45001	-5.23916	-1.03376	-0.226475	51.129	51.4476	-2.02281	-1.25457	-0.217363	-2.58714	-15.8072	-15.581
-0.137273	-0.144729	-0.0098612	-0.00222766	0.0114868	0.005245	0.115562	0.117466	-0.0175229	-0.0128636	-0.00506882	-0.00367519	-0.0476916	-0.0474285	-0.00185167	-0.00126073	-0.00663056	-0.00445185	0.0292387	0.0357136	0.0819234	-0.068272	1.64709	1.65649	-0.158233	-0.153495	-0.0203974	0.00903839	0.510493	0.51444	-0.307046	-0.311344	-0.040609	0.0367943	0.00750623	0.0146361	15.2724	14.9474	-6.77327	-4.6626	-1.31814	-0.817083	55.4935	55.8917	-2.39287	-1.65514	0.821383	-1.35169	-13.2597	-13.1266
-0.0776227	-0.0848185	0.00450124	0.0120088	0.0078525	0.00105173	0.0964606	0.0980442	-0.0114325	-0.00588476	-0.00504454	-0.00364235	-0.0321606	-0.0319621	-0.00182145	-0.000500316	-0.00573801	-0.0038191	-0.0298475	-0.0193769	0.092423	-0.0822906	1.38068	1.39363	-0.157331	-0.15332	-0.00324407	-0.0100904	0.329134	0.334855	-0.200697	-0.205799	-0.0294752	0.0241599	0.0152602	0.0199266	19.3712	19.094	-5.90567	-3.89839	-1.2596	-1.01817	58.2595	58.7302	-2.13839	-1.45457	0.791702	-1.3293	-10.1557	-10.0131
-0.0426572	-0.0487381	0.0144567	0.0214666	0.00413574	-0.00294137	0.0755491	0.075681	-0.0062677	-4.49816e-05	-0.00415758	-0.00282785	-0.0214598	-0.0209258	-0.00191263	0.000217127	-0.0042815	-0.00262704	-0.0258934	-0.0105784	0.105117	-0.0975127	1.18261	1.19664	-0.1549	-0.152961	0.0128872	-0.0269446	0.24092	0.246222	-0.135281	-0.138051	-0.0180789	0.011062	0.0143814	0.0173537	23.1322	22.9318	-4.9927	-3.08303	-0.69436	-0.672112	59.3462	59.8874	-1.13553	-0.530276	-0.109349	-2.2797	-7.04985	-6.82018
-0.0308367	-0.0356775	0.0215174	0.0274627	0.000983988	-0.00605728	0.0579227	0.0568251	-0.00210843	0.00441126	-0.00271053	-0.00164183	-0.0159985	-0.015154	-0.00206933	0.00068274	-0.00256877	-0.00131675	0.0251855	0.0435467	0.118272	-0.111377	1.07133	1.08379	-0.152715	-0.152267	0.0273247	-0.0413208	0.237024	0.24074	-0.112901	-0.113021	-0.00756687	-0.000628267	0.00719692	0.00960388	26.4848	26.3887	-4.15026	-2.32531	0.291069	0.113303	58.8355	59.4553	0.443145	0.933399	-1.56288	-3.80545	-4.24922	-3.89042
-0.0324612	-0.0357705	0.0258212	0.03055	-0.0011658	-0.00803189	0.0447346	0.0432905	0.000616325	0.00718715	-0.00127019	-0.000687114	-0.0142643	-0.0133007	-0.00220942	0.000927476	-0.00105612	-0.000390247	0.0962568	0.113019	0.12679	-0.119705	1.03799	1.04672	-0.152998	-0.15289	0.0378482	-0.051551	0.288782	0.289621	-0.120948	-0.11946	0.00047265	-0.00924555	-0.00157869	0.00127675	29.4135	29.4454	-3.45447	-1.69852	1.4425	1.06749	56.8756	57.5914	2.22888	2.56233	-3.33312	-5.60519	-1.90632	-1.40489
-0.0397288	-0.0406439	0.02676	0.0303725	-0.00211513	-0.00876009	0.0348288	0.0335619	0.00153088	0.00799116	-0.000322816	-0.000407618	-0.0147134	-0.0138028	-0.00228339	0.00103126	-0.00011798	-0.00019693	0.172821	0.18315	0.12674	-0.119136	1.0657	1.07047	-0.156022	-0.156712	0.0425822	-0.0558346	0.373095	0.370394	-0.147089	-0.145047	0.00482331	-0.0137272	-0.00976679	-0.00608249	31.926	32.0982	-2.94333	-1.24121	2.45433	1.88426	53.6188	54.4439	3.80862	3.95525	-5.28661	-7.51722	-0.0890254	0.552288
-0.0477915	-0.0460657	0.0245037	0.0268412	-0.0019254	-0.00825644	0.0257219	0.0246082	0.000842253	0.00701229	-2.34172e-05	-0.0008967	-0.0161269	-0.015388	-0.00227385	0.00105166	0.000144818	-0.000779942	0.251577	0.254893	0.118244	-0.109463	1.13832	1.14041	-0.161194	-0.164061	0.0417212	-0.0542237	0.476656	0.471492	-0.181936	-0.180161	0.0052025	-0.0140208	-0.0181194	-0.0138606	34.0365	34.3442	-2.621	-0.961742	3.02827	2.27568	49.2134	50.145	4.83567	4.78764	-7.31037	-9.43167	1.19487	1.96232
-0.0502823	-0.0467884	0.0207727	0.0210945	-0.000968254	-0.00679116	0.013522	0.0121662	-7.72102e-05	0.00556409	-0.000155767	-0.00190241	-0.01762	-0.0171	-0.00217423	0.00101476	-4.34684e-05	-0.00187209	0.326802	0.32688	0.105056	-0.0932844	1.24407	1.245	-0.172334	-0.178502	0.0389487	-0.0499655	0.591559	0.586138	-0.218896	-0.21805	0.0024836	-0.0110929	-0.0303843	-0.0263112	35.7587	36.1834	-2.46839	-0.846197	2.88512	1.97369	43.8217	44.8373	5.09908	4.86914	-9.24773	-11.2128	1.97792	2.85231
-0.0356089	-0.0313769	0.0182622	0.0158821	0.000224684	-0.00492903	-0.00727989	-0.00933163	0.00144388	0.00640582	-0.000247478	-0.00293904	-0.0185453	-0.0181469	-0.00198675	0.00092066	-0.000211817	-0.00298543	0.379561	0.380452	0.0917111	-0.0750399	1.37379	1.37402	-0.201269	-0.211038	0.0411448	-0.0498839	0.708972	0.704512	-0.253328	-0.253693	-0.00155218	-0.00677003	-0.0533594	-0.0500813	37.1035	37.6203	-2.4568	-0.871136	1.79823	0.74833	37.6405	38.7039	4.57492	4.18478	-10.9078	-12.6889	2.31345	3.28279
0.0111942	0.015733	0.0191133	0.0141034	0.0012987	-0.00314622	-0.0426334	-0.0455802	0.00861862	0.0129897	0.000190196	-0.00344735	-0.0182215	-0.0177297	-0.00172374	0.000765196	0.000146449	-0.00355245	0.380569	0.383826	0.0802277	-0.058287	1.51567	1.51437	-0.264459	-0.277057	0.0556086	-0.0623278	0.815468	0.811282	-0.281041	-0.282483	-0.00507415	-0.00326487	-0.0945554	-0.0920089	38.0792	38.663	-2.56083	-1.0149	-0.326995	-1.5029	30.9237	31.9966	3.45458	2.93174	-12.127	-13.7075	2.28024	3.34737
0.100267	0.105577	0.023344	0.0165825	0.00218381	-0.00156873	-0.0956658	-0.0995797	0.0234763	0.027674	0.00141313	-0.00302033	-0.0158144	-0.0150494	-0.00140691	0.000557863	0.00133452	-0.00314046	0.305707	0.309935	0.0684435	-0.0426081	1.65267	1.64886	-0.372327	-0.387053	0.0858457	-0.092316	0.894558	0.888793	-0.298219	-0.300623	-0.00703202	-0.00238688	-0.157128	-0.15512	38.6952	39.3207	-2.76003	-1.26005	-3.35117	-4.64037	24.0091	25.0567	2.10437	1.48826	-12.8414	-14.2041	1.99043	3.16496
0.224954	0.231374	0.0282209	0.0209936	0.00300268	-0.000152996	-0.162686	-0.16746	0.044909	0.0495117	0.00328267	-0.00166403	-0.0106795	-0.00952389	-0.0010678	0.000355591	0.00327912	-0.00171071	0.161212	0.164383	0.0516428	-0.0236521	1.76596	1.75949	-0.515804	-0.531732	0.127693	-0.135767	0.93402	0.925181	-0.303868	-0.307326	-0.00744515	-0.0047834	-0.235337	-0.233679	38.9666	39.611	-3.02758	-1.57912	-6.84006	-8.20634	17.3233	18.3269	0.933522	0.281985	-13.1358	-14.2705	1.57152	2.86339
0.35445	0.360555	0.029994	0.0237202	0.00375675	0.000962014	-0.230831	-0.235888	0.0678795	0.0733513	0.00529616	0.000150329	-0.00312887	-0.00151851	-0.000743936	0.000236009	0.00551067	0.000288531	0.0008264	0.00506957	0.0281528	0.000121613	1.84098	1.83266	-0.658052	-0.672554	0.169023	-0.17932	0.933301	0.921482	-0.300479	-0.304886	-0.00682088	-0.00975987	-0.313844	-0.312035	38.9232	39.5681	-3.30978	-1.91305	-10.1192	-11.493	11.3636	12.3267	0.224379	-0.402303	-13.2297	-14.1529	1.12684	2.53967
0.44462	0.446696	0.0273494	0.0229305	0.00421836	0.00147708	-0.281111	-0.285058	0.084978	0.0914609	0.00679399	0.00166126	0.00480457	0.00687381	-0.000479624	0.00020129	0.00729689	0.00203847	-0.0993811	-0.0868707	0.00600148	0.0209295	1.87084	1.85999	-0.747625	-0.755466	0.196019	-0.208603	0.89901	0.884877	-0.284946	-0.288889	-0.00543273	-0.0158928	-0.373113	-0.370045	38.621	39.2595	-3.51767	-2.1645	-12.4902	-13.7889	6.62739	7.57458	0.00993884	-0.554213	-13.377	-14.1409	0.6981	2.22128
0.46439	0.452117	0.0225317	0.0167753	0.00427333	0.00141795	-0.297046	-0.295294	0.0897567	0.0985883	0.00727958	0.00208365	0.00906822	0.0113571	-0.00032481	5.14674e-05	0.00791903	0.00254328	-0.101257	-0.0625805	7.70732e-05	0.0304732	1.84253	1.81881	-0.750583	-0.732549	0.201157	-0.223841	0.819222	0.800882	-0.224392	-0.222189	-0.00269999	-0.0217003	-0.399168	-0.387651	38.1391	38.7805	-3.54456	-2.22286	-13.5176	-14.6897	3.51424	4.48181	0.1061	-0.391839	-13.7058	-14.3741	0.237618	1.83887
0.416677	0.419938	0.0194256	0.0224377	0.00412028	0.00034402	-0.273335	-0.275921	0.0805533	0.0883501	0.00673094	0.00125842	0.00415293	0.00550527	-0.000293909	-0.000708348	0.0070405	0.0012913	-0.0445018	-0.0412088	0.0192827	-0.00679815	1.70553	1.67912	-0.675285	-0.685009	0.187679	-0.208836	0.626155	0.599834	-0.0286244	-0.014525	0.00503077	-0.0324503	-0.390082	-0.396991	37.5607	38.2299	-3.30576	-2.00468	-13.1965	-14.2483	2.20327	3.21894	0.276399	-0.174117	-14.0977	-14.7363	-0.389893	1.2357
0.335963	0.327588	0.0217027	0.0220649	0.00372514	-0.00119343	-0.217362	-0.211566	0.0629726	0.06565	0.00562307	-0.000922628	-0.0150074	-0.0154347	-0.000333798	-0.00275357	0.00489712	-0.00205555	-0.0220963	-0.0100469	0.0581473	-0.0473946	1.34664	1.28724	-0.565055	-0.549355	0.169375	-0.17953	0.181189	0.122308	0.447146	0.492162	0.0268902	-0.0538423	-0.350045	-0.353289	36.9456	37.6761	-2.76368	-1.4756	-11.8681	-12.8496	2.59096	3.68484	0.396439	-0.0419714	-14.1892	-14.824	-1.34248	0.259653
0.269561	0.262193	0.03247	0.031967	0.00220425	-0.00466836	-0.142961	-0.130768	0.0484146	0.0457185	0.00454774	-0.00374659	-0.047747	-0.0513525	-0.000300534	-0.00638655	0.00223116	-0.00669898	-0.125254	-0.135712	0.100045	-0.101064	0.647677	0.5577	-0.46713	-0.443268	0.164787	-0.172014	-0.632745	-0.72752	1.29317	1.37731	0.0721467	-0.0967126	-0.269186	-0.28031	36.3224	37.1428	-1.92295	-0.639568	-9.99242	-10.962	4.33149	5.49725	0.482071	0.0292213	-13.5345	-14.2135	-2.61173	-1.07585
[truncated: 22 more columns]

## Sheet: SD
LHipMoment (1)	RHipMoment (1)	LHipMoment (2)	RHipMoment (2)	LHipMoment (3)	RHipMoment (3)	LKneeMoment (1)	RKneeMoment (1)	LKneeMoment (2)	RKneeMoment (2)	LKneeMoment (3)	RKneeMoment (3)	LAnkleMoment (1)	RAnkleMoment (1)	LAnkleMoment (2)	RAnkleMoment (2)	LAnkleMoment (3)	RAnkleMoment (3)	LHipForce (1)	RHipForce (1)	LHipForce (2)	RHipForce (2)	LHipForce (3)	RHipForce (3)	LKneeForce (1)	RKneeForce (1)	LKneeForce (2)	RKneeForce (2)	LKneeForce (3)	RKneeForce (3)	LAnkleForce (1)	RAnkleForce (1)	LAnkleForce (2)	RAnkleForce (2)	LAnkleForce (3)	RAnkleForce (3)	LHipAngles (1)	RHipAngles (1)	LHipAngles (2)	RHipAngles (2)	LHipAngles (3)	RHipAngles (3)	LKneeAngles (1)	RKneeAngles (1)	LKneeAngles (2)	RKneeAngles (2)	LKneeAngles (3)	RKneeAngles (3)	LAnkleAngles (1)	RAnkleAngles (1)
0.263676	0.143588	0.102903	0.0705097	0.0184081	0.0183475	0.113749	0.0824194	0.080196	0.0417983	0.0153778	0.0133709	0.0612625	0.05091	0.0230922	0.0180656	0.0166415	0.014854	0.512108	0.326392	0.170602	0.121877	0.626305	0.58381	0.386688	0.210167	0.279518	0.131777	0.675009	0.641972	0.673066	0.657317	0.145826	0.135563	0.270517	0.215047	6.2386	5.95198	3.42048	3.3603	5.55297	6.50167	4.74693	4.62782	2.61138	2.43373	8.54614	9.07261	4.08595	3.86678
0.149712	0.148995	0.0899692	0.0825639	0.0270149	0.024789	0.094045	0.0948031	0.0572206	0.0525688	0.0233261	0.0185801	0.0704261	0.0672952	0.029711	0.0282096	0.0237632	0.0206966	0.456073	0.429765	0.179441	0.185905	0.885005	0.857779	0.235977	0.251016	0.150923	0.148507	0.956028	0.924578	0.966377	0.938176	0.221994	0.219005	0.308091	0.317261	6.36714	6.12887	3.33371	3.29494	5.48038	6.36613	5.10606	5.03199	2.70276	2.55903	8.5529	9.11688	3.97654	3.78842
0.155976	0.16507	0.103834	0.0963675	0.0370713	0.0316349	0.125852	0.124408	0.0722113	0.0756961	0.0306189	0.022388	0.0878187	0.0883486	0.0373619	0.0366697	0.0309698	0.0248386	0.557106	0.542744	0.257023	0.26134	1.11148	1.0642	0.332086	0.345421	0.183368	0.181704	1.18874	1.13913	1.20384	1.15724	0.300316	0.295553	0.390665	0.405808	6.51822	6.33351	3.22705	3.21283	5.55724	6.30536	5.5972	5.55845	2.84105	2.75391	8.61382	9.26084	3.92041	3.76917
0.180311	0.187162	0.115026	0.111343	0.0468282	0.038431	0.164204	0.161101	0.0949694	0.101247	0.0355351	0.0250048	0.104594	0.108433	0.0441828	0.0424257	0.0358265	0.0271477	0.664315	0.649182	0.321024	0.322201	1.22819	1.16464	0.479311	0.486336	0.237917	0.244369	1.31131	1.24768	1.33591	1.27511	0.356987	0.35397	0.455796	0.467054	6.64238	6.50054	3.11029	3.12296	5.72892	6.30253	6.08178	6.06417	2.98355	2.94048	8.7035	9.43238	3.82724	3.73256
0.186623	0.194031	0.123196	0.120449	0.0548434	0.0444356	0.194675	0.192008	0.114506	0.118981	0.0385047	0.0274401	0.120153	0.127626	0.0498596	0.0463884	0.0388128	0.028753	0.731299	0.723669	0.356335	0.350254	1.23137	1.17105	0.612056	0.619737	0.299216	0.315016	1.31367	1.25625	1.35172	1.29878	0.390673	0.391888	0.488718	0.491718	6.70694	6.59546	2.99499	3.03739	5.87234	6.31583	6.46734	6.46359	3.07105	3.04586	8.79571	9.55975	3.74539	3.7258
0.183368	0.193655	0.124472	0.120444	0.0598013	0.0485387	0.209669	0.207974	0.123299	0.124118	0.0400161	0.0297004	0.135078	0.145034	0.0539345	0.0491345	0.0404435	0.0302726	0.769254	0.776571	0.363854	0.350062	1.13797	1.09582	0.70251	0.70679	0.341574	0.365484	1.21114	1.17612	1.26803	1.2405	0.401393	0.405262	0.489151	0.481735	6.71484	6.62372	2.89005	2.96694	5.90852	6.30217	6.71627	6.72753	3.08663	3.04895	8.85742	9.61477	3.73287	3.784
0.180905	0.194073	0.120807	0.116041	0.0612289	0.0501971	0.209411	0.208972	0.121934	0.119539	0.0403092	0.0314009	0.149479	0.160128	0.0558543	0.0506038	0.0409479	0.0317263	0.768247	0.786417	0.352528	0.333997	0.987964	0.965289	0.745479	0.74716	0.356348	0.387764	1.04047	1.0266	1.1147	1.11182	0.389956	0.39433	0.466448	0.450514	6.67723	6.59595	2.80084	2.9185	5.85679	6.24912	6.81762	6.84416	3.05372	2.97935	8.85648	9.59256	3.76826	3.86681
0.174055	0.187409	0.115918	0.111321	0.0596017	0.0495996	0.197686	0.19878	0.11424	0.110754	0.0396877	0.0324029	0.162639	0.173157	0.055619	0.050717	0.0405743	0.032913	0.721713	0.738291	0.329159	0.307116	0.829237	0.822192	0.742683	0.748901	0.35007	0.387387	0.852631	0.85151	0.935003	0.947127	0.36156	0.366982	0.434124	0.414001	6.59777	6.51427	2.7302	2.89294	5.79189	6.20598	6.77553	6.82258	2.99779	2.88317	8.79192	9.5284	3.80114	3.9272
0.160432	0.171262	0.111272	0.107167	0.0559156	0.0473809	0.179831	0.181765	0.103557	0.101326	0.0385175	0.0327882	0.173183	0.183921	0.0538275	0.0497231	0.0396259	0.0336977	0.645696	0.653277	0.299203	0.274968	0.70378	0.706048	0.702795	0.71654	0.331562	0.372948	0.704894	0.70918	0.781956	0.799103	0.325048	0.332547	0.403242	0.38285	6.47821	6.38286	2.67891	2.88235	5.74924	6.21213	6.61115	6.68752	2.92595	2.78543	8.70098	9.47458	3.79478	3.938
0.143728	0.152496	0.107403	0.103822	0.0512136	0.0443795	0.16126	0.163344	0.0928515	0.0923272	0.0370949	0.032676	0.180354	0.191868	0.0514051	0.0481968	0.0383754	0.034026	0.562099	0.562713	0.267494	0.245511	0.637153	0.639029	0.641196	0.661216	0.308374	0.351229	0.634909	0.636982	0.692812	0.706091	0.290011	0.298184	0.380894	0.362884	6.32687	6.21579	2.64387	2.87645	5.70953	6.23452	6.35346	6.47183	2.84115	2.68863	8.61747	9.45744	3.73658	3.88996
0.129461	0.138938	0.104148	0.101706	0.0463243	0.0413287	0.145538	0.148021	0.0839404	0.0840151	0.0356114	0.032186	0.184481	0.196821	0.0492372	0.0468006	0.0370194	0.0339035	0.49373	0.491317	0.240451	0.226264	0.626797	0.622829	0.572911	0.598454	0.286277	0.327561	0.636744	0.632177	0.670334	0.674736	0.262191	0.268932	0.368386	0.354384	6.16251	6.0342	2.61979	2.86923	5.64937	6.23114	6.03942	6.20714	2.74951	2.59282	8.55186	9.46973	3.63676	3.7918
0.12001	0.131842	0.101216	0.100865	0.0418369	0.0386866	0.134119	0.13734	0.0775884	0.0771773	0.0341846	0.0314814	0.186523	0.199136	0.0478748	0.046017	0.0356935	0.0334443	0.448689	0.447945	0.22262	0.218715	0.657489	0.651365	0.511351	0.541125	0.269612	0.307694	0.683609	0.675941	0.698314	0.696139	0.243335	0.247677	0.364431	0.354535	6.00575	5.858	2.60258	2.86031	5.57243	6.21124	5.70342	5.91959	2.66109	2.50594	8.50361	9.49565	3.51556	3.66482
0.115223	0.12677	0.0992882	0.0995758	0.038136	0.0366462	0.126858	0.130371	0.0740512	0.0726317	0.0329165	0.030774	0.187421	0.19959	0.0475318	0.0460499	0.0345324	0.0328778	0.424471	0.422529	0.215368	0.213954	0.707379	0.704541	0.466784	0.49789	0.261321	0.296417	0.745363	0.741294	0.750134	0.747401	0.233155	0.235081	0.367201	0.361136	5.87045	5.70094	2.5927	2.85165	5.50665	6.20464	5.37384	5.6315	2.58615	2.43613	8.47221	9.52341	3.39585	3.53398
0.112743	0.121017	0.0996519	0.0970812	0.0354331	0.035261	0.122373	0.125892	0.0730909	0.0704801	0.0319038	0.0302501	0.187477	0.198793	0.0481782	0.0469053	0.0336857	0.032454	0.417892	0.407654	0.218485	0.208183	0.7523	0.753637	0.438641	0.469996	0.262555	0.295892	0.796418	0.797783	0.798191	0.797254	0.230591	0.230125	0.375405	0.37329	5.76443	5.57268	2.59218	2.84495	5.47803	6.22802	5.08178	5.36831	2.5297	2.38583	8.46043	9.5525	3.30138	3.42061
0.111569	0.117582	0.101798	0.0949718	0.0337556	0.0345032	0.119891	0.123081	0.0738787	0.0701038	0.0312481	0.0300178	0.186575	0.196962	0.0496367	0.0484794	0.0333334	0.0323604	0.424322	0.410459	0.228903	0.20846	0.773984	0.777365	0.421394	0.452568	0.272472	0.305691	0.819296	0.82326	0.822366	0.82167	0.233748	0.230701	0.388449	0.390089	5.69351	5.48102	2.60176	2.84114	5.4761	6.26448	4.85692	5.15589	2.49118	2.35088	8.4764	9.58661	3.25407	3.34248
0.112805	0.118184	0.103627	0.0941156	0.0329633	0.0343099	0.119034	0.121642	0.0755827	0.0706989	0.030996	0.0300883	0.184652	0.193958	0.0517231	0.0506042	0.0336293	0.032701	0.440722	0.429308	0.241907	0.217847	0.764968	0.766191	0.411465	0.440908	0.289458	0.323929	0.807848	0.808881	0.815143	0.810408	0.240935	0.235175	0.406527	0.41073	5.66156	5.42982	2.61974	2.84155	5.47775	6.27318	4.71864	5.00881	2.46787	2.32513	8.5201	9.6234	3.2697	3.31406
0.117348	0.121635	0.10476	0.0941983	0.032822	0.0345939	0.119412	0.121681	0.0779734	0.0718235	0.0310957	0.0304751	0.181901	0.189595	0.0543508	0.0531398	0.0346404	0.0335881	0.464619	0.454336	0.257384	0.233624	0.727213	0.723708	0.408492	0.43243	0.313091	0.349135	0.765503	0.76059	0.77928	0.768623	0.252045	0.243793	0.431445	0.435818	5.66516	5.41586	2.6437	2.84801	5.47671	6.22799	4.66293	4.92459	2.45757	2.30649	8.58116	9.65118	3.35073	3.3416
0.124819	0.127204	0.10708	0.0952388	0.0331515	0.035279	0.120918	0.123355	0.0811812	0.0736294	0.0314845	0.0312041	0.17869	0.183953	0.0574898	0.0560396	0.0364182	0.0351723	0.490484	0.482959	0.280155	0.254297	0.67065	0.661911	0.413115	0.428017	0.34435	0.381147	0.703847	0.69324	0.726007	0.710571	0.267853	0.258023	0.466737	0.468144	5.6925	5.42972	2.67388	2.86197	5.48462	6.14578	4.66414	4.88726	2.45954	2.29742	8.64682	9.66064	3.48935	3.42561
0.134577	0.13495	0.112179	0.0979787	0.033831	0.0362569	0.123704	0.126507	0.0851618	0.076495	0.0321168	0.0322735	0.175729	0.177782	0.0610684	0.0593125	0.0389674	0.0375551	0.513831	0.514657	0.312671	0.280346	0.612827	0.600692	0.426665	0.430365	0.383362	0.420079	0.641532	0.628741	0.674072	0.65761	0.288491	0.27872	0.516189	0.512438	5.72834	5.45854	2.71262	2.88336	5.50786	6.06693	4.69134	4.87437	2.4721	2.29984	8.71134	9.65291	3.67768	3.56481
0.146199	0.144333	0.119859	0.103293	0.0347425	0.0373732	0.127765	0.130605	0.0896253	0.0803821	0.0329488	0.033616	0.174014	0.172564	0.0648981	0.0628985	0.042164	0.0406937	0.532407	0.544627	0.351949	0.311991	0.57628	0.560649	0.449007	0.439833	0.428504	0.465393	0.600967	0.587924	0.646257	0.629686	0.313386	0.305309	0.582358	0.572554	5.75853	5.48883	2.76321	2.91177	5.54118	6.02206	4.71922	4.86225	2.49228	2.31091	8.77457	9.63867	3.91216	3.75995
0.158646	0.154498	0.129148	0.111203	0.0357048	0.0384115	0.132397	0.134696	0.0940743	0.0845064	0.0338687	0.035057	0.174493	0.169909	0.0687045	0.0665285	0.0456826	0.0443339	0.544196	0.567431	0.391755	0.347544	0.575959	0.554137	0.477886	0.455207	0.477241	0.515542	0.596476	0.582091	0.656831	0.637249	0.341576	0.335072	0.663623	0.648626	5.77215	5.5092	2.8283	2.94725	5.58007	6.01963	4.73267	4.83417	2.51649	2.3253	8.83449	9.63147	4.19487	4.01348
0.169573	0.163689	0.138988	0.120621	0.0364214	0.0390936	0.136265	0.137557	0.0976908	0.0877665	0.0346466	0.0362898	0.177235	0.17044	0.0719455	0.0696319	0.048984	0.0479635	0.545507	0.577256	0.424717	0.382247	0.610242	0.576015	0.507066	0.471282	0.525405	0.566934	0.626954	0.60592	0.704823	0.674987	0.370584	0.363246	0.751044	0.734194	5.76245	5.51021	2.90904	2.99114	5.6283	6.05157	4.72724	4.78354	2.54081	2.33875	8.88602	9.64142	4.5381	4.33542
0.176207	0.169077	0.14798	0.129801	0.0365368	0.0391033	0.137898	0.137687	0.0996602	0.089469	0.0349949	0.0369092	0.181368	0.173224	0.0737686	0.0714101	0.0514193	0.0508292	0.534742	0.570877	0.443294	0.408609	0.671114	0.617768	0.527306	0.479356	0.565869	0.612523	0.686776	0.652619	0.785723	0.737385	0.395954	0.384003	0.826187	0.813065	5.72993	5.48798	3.0032	3.04629	5.69234	6.10815	4.71739	4.72111	2.56391	2.35298	8.92643	9.66939	4.9675	4.75164
0.176278	0.167904	0.154079	0.136949	0.0357161	0.0381375	0.135649	0.133339	0.099407	0.0893784	0.0346977	0.0365793	0.186257	0.176817	0.0731524	0.070976	0.0522535	0.052075	0.514078	0.547329	0.440242	0.418005	0.766291	0.692577	0.532654	0.474214	0.58832	0.641089	0.784947	0.733352	0.909652	0.837786	0.411169	0.39212	0.861389	0.859098	5.68229	5.44477	3.10722	3.11576	5.7762	6.18218	4.73876	4.67418	2.59083	2.37875	8.95603	9.70862	5.52148	5.306
0.169635	0.160031	0.155019	0.140649	0.0337018	0.035986	0.128093	0.123088	0.0965639	0.0875391	0.0337088	0.0351967	0.192105	0.181141	0.0692524	0.0675344	0.0509226	0.050991	0.486138	0.511204	0.410474	0.403798	0.920377	0.837635	0.530039	0.46587	0.581225	0.639307	0.939388	0.876128	1.08921	1.00292	0.409802	0.384531	0.830432	0.843566	5.63327	5.38987	3.21847	3.19982	5.88219	6.27194	4.84005	4.69026	2.64042	2.44096	8.97749	9.74703	6.22303	6.02972
0.158055	0.148899	0.149223	0.139954	0.0303949	0.0326064	0.114628	0.106975	0.0905066	0.0836968	0.0320711	0.032898	0.198302	0.18669	0.0617329	0.0607806	0.0471109	0.0472802	0.452285	0.469157	0.354111	0.364607	1.1324	1.06047	0.536015	0.480905	0.536077	0.596553	1.13883	1.07952	1.30003	1.2224	0.385117	0.359526	0.724555	0.752579	5.60114	5.34378	3.33446	3.29322	6.01562	6.38545	5.0622	4.83029	2.74871	2.5843	8.9938	9.76583	7.02146	6.87385
0.142954	0.137759	0.136479	0.134202	0.0259063	0.0282215	0.0963495	0.0873121	0.0804574	0.0770813	0.0296735	0.0297026	0.199802	0.189987	0.0510669	0.0511884	0.0412194	0.0413084	0.404885	0.41667	0.280958	0.305436	1.33401	1.29112	0.552614	0.524718	0.453244	0.510965	1.31248	1.2745	1.45968	1.41473	0.334224	0.315842	0.576595	0.609897	5.60748	5.33047	3.4458	3.38507	6.18543	6.53451	5.40905	5.12662	2.96885	2.8663	9.01564	9.74496	7.74472	7.66004
0.123363	0.126077	0.117682	0.122224	0.0207986	0.0235574	0.0764822	0.068277	0.0664133	0.0671653	0.0263149	0.0253499	0.187855	0.182311	0.0384599	0.0401246	0.0345028	0.0339939	0.331087	0.345267	0.206848	0.236083	1.41383	1.41114	0.549663	0.554198	0.344315	0.39353	1.35449	1.35035	1.46277	1.4645	0.261305	0.254934	0.455005	0.479509	5.66299	5.36681	3.53026	3.45625	6.39624	6.72137	5.82207	5.54028	3.35331	3.32986	9.06554	9.68665	8.15342	8.11635
0.102318	0.11338	0.0957287	0.103264	0.0162625	0.0195546	0.0599178	0.0549606	0.0504323	0.0545338	0.0227429	0.0199072	0.157989	0.156794	0.025719	0.0292489	0.0288889	0.0261019	0.241978	0.263453	0.146711	0.169469	1.29363	1.33187	0.492761	0.523411	0.229979	0.266734	1.19704	1.23032	1.25752	1.30659	0.178691	0.183445	0.386607	0.403497	5.75942	5.44435	3.56415	3.48358	6.63349	6.92963	6.20551	5.9565	3.91594	3.96725	9.1569	9.63457	8.07923	8.04481
0.08956	0.1037	0.0758217	0.0805294	0.013729	0.0165355	0.0520707	0.050672	0.0372432	0.0417022	0.0209819	0.0144816	0.117246	0.117878	0.0153669	0.0200382	0.0261746	0.0184979	0.177722	0.199212	0.111128	0.120705	0.993231	1.06778	0.379437	0.431352	0.134589	0.159342	0.871426	0.942243	0.897242	0.988372	0.104714	0.114987	0.315527	0.343427	5.86514	5.53319	3.53805	3.45052	6.85621	7.12725	6.45784	6.24076	4.60175	4.7154	9.26016	9.63026	7.56631	7.51134
0.0898435	0.100992	0.0625258	0.0611149	0.0136237	0.0149092	0.0536986	0.0522022	0.0311497	0.0328423	0.0215503	0.011006	0.0820867	0.0804802	0.00978994	0.0143655	0.0259327	0.0130769	0.164897	0.173719	0.0982285	0.0975791	0.627548	0.735108	0.251029	0.31834	0.078744	0.0957149	0.50052	0.610555	0.512212	0.639398	0.0582393	0.0664367	0.219056	0.269202	5.95283	5.60316	3.46067	3.35922	7.00755	7.28307	6.50854	6.29648	5.30014	5.47943	9.31322	9.66733	6.8903	6.86072
0.0919788	0.100965	0.0558581	0.0494374	0.0149322	0.0151631	0.0570713	0.0534739	0.0297848	0.0297463	0.0224052	0.0100299	0.0650701	0.0563028	0.00833544	0.01306	0.0255897	0.0111987	0.167959	0.171962	0.0961658	0.093679	0.343261	0.463594	0.164238	0.224919	0.062701	0.0745522	0.230259	0.360172	0.226334	0.367315	0.0436058	0.0469277	0.136567	0.198356	6.00582	5.63599	3.35511	3.22702	7.04036	7.3836	6.33584	6.09982	5.8888	6.16215	9.27007	9.71213	6.3692	6.41919
0.0869649	0.0952469	0.0519564	0.0437488	0.0163533	0.0166149	0.0562538	0.0520718	0.0287406	0.0293647	0.0223036	0.00989117	0.0603322	0.0447322	0.0084475	0.0139468	0.0240611	0.0110645	0.161591	0.165985	0.09558	0.0948538	0.228345	0.313027	0.129999	0.163896	0.0609619	0.067054	0.15221	0.22986	0.101397	0.201681	0.039802	0.0442852	0.100369	0.144943	6.02622	5.6335	3.24751	3.0775	6.97814	7.44646	6.00408	5.73459	6.31335	6.7021	9.17537	9.76245	6.06722	6.18885
0.0775886	0.0817167	0.0482885	0.040986	0.0172904	0.0180516	0.051721	0.0484383	0.0270479	0.0287041	0.0214341	0.00960139	0.0571849	0.0389327	0.00946227	0.0151449	0.0220078	0.0107802	0.156099	0.150457	0.0945769	0.0947636	0.20924	0.250308	0.115473	0.126914	0.0598891	0.0616457	0.150696	0.167858	0.0880714	0.116924	0.0358474	0.0439375	0.0897339	0.105832	6.03139	5.61416	3.15765	2.93344	6.91062	7.49195	5.66906	5.37594	6.61226	7.07185	9.1386	9.82964	5.81956	5.9508
0.0680505	0.0668831	0.0453357	0.0400128	0.0178274	0.0191121	0.0459438	0.0434345	0.0254193	0.0273783	0.0201811	0.00913289	0.053017	0.0348756	0.0111018	0.0161868	0.0200239	0.0100277	0.153399	0.139366	0.0937212	0.0960454	0.18746	0.213869	0.103587	0.10422	0.0594891	0.0591962	0.127889	0.125875	0.074616	0.0745823	0.0323384	0.0432925	0.0836955	0.0798952	6.04258	5.60097	3.09877	2.81324	6.90509	7.5161	5.48893	5.1967	6.84376	7.26428	9.19807	9.90516	5.51603	5.56695
0.06138	0.0586824	0.0437395	0.0404536	0.0182913	0.0200637	0.0407897	0.0389137	0.0244983	0.0260089	0.018793	0.00855988	0.0487246	0.0316431	0.0127905	0.0169926	0.0182606	0.00907488	0.151014	0.142374	0.092739	0.100095	0.161326	0.181559	0.0936509	0.0914691	0.0607116	0.0592265	0.104262	0.101787	0.0546265	0.0519918	0.0303141	0.042738	0.0798131	0.0676127	6.06547	5.60594	3.07653	2.72562	6.94597	7.48977	5.52088	5.25206	7.01113	7.28822	9.29679	9.98848	5.15121	5.07231
0.0582606	0.0556642	0.0431044	0.0408478	0.0188942	0.0210234	0.0370264	0.0361075	0.0244754	0.0250543	0.0174614	0.00800665	0.0450306	0.0293174	0.0141614	0.0174587	0.0167637	0.00832944	0.15019	0.147558	0.0908686	0.101626	0.153367	0.160755	0.0878695	0.0852147	0.0630743	0.060567	0.100431	0.0982113	0.0445709	0.0430673	0.030036	0.0422179	0.0773505	0.063002	6.08892	5.62232	3.08564	2.66946	6.97111	7.39453	5.72247	5.4714	7.06089	7.16516	9.36685	10.0747	4.76032	4.57209
0.055195	0.0552615	0.0430918	0.0399067	0.019617	0.0219762	0.0350379	0.0349401	0.0252035	0.0246837	0.0163006	0.00785483	0.0420106	0.0278318	0.0150912	0.0175497	0.0155455	0.00833442	0.144195	0.151527	0.0886026	0.0961156	0.163216	0.158365	0.0852847	0.082778	0.0656988	0.0624739	0.106661	0.10485	0.0481054	0.0447473	0.0307358	0.0415697	0.0740171	0.0598573	6.09811	5.63668	3.11303	2.63844	6.94353	7.24617	6.01391	5.75725	6.94748	6.92597	9.39828	10.1371	4.38682	4.13973
0.0507966	0.0531755	0.0430534	0.0385377	0.0203836	0.0229425	0.0343002	0.0348117	0.0263366	0.0248472	0.0153707	0.00855918	0.0393	0.0269489	0.0156309	0.0172441	0.0146228	0.00943658	0.13263	0.146373	0.0860813	0.0895193	0.173543	0.165221	0.0828632	0.0796231	0.0680531	0.0646276	0.112673	0.111886	0.0565522	0.0511161	0.0316724	0.0408728	0.0694388	0.0559549	6.08862	5.63784	3.14495	2.62739	6.88659	7.0788	6.32956	6.04212	6.6796	6.59716	9.41224	10.1528	4.0508	3.79176
0.0499598	0.0515363	0.0424815	0.037766	0.0210745	0.0238872	0.0344384	0.0356321	0.027404	0.0253188	0.0148198	0.0102632	0.0365944	0.0265232	0.015921	0.0165133	0.0141423	0.0114768	0.128437	0.137815	0.083474	0.0874897	0.175343	0.169668	0.0819835	0.0775827	0.0699289	0.0669814	0.118498	0.117344	0.0644992	0.0581202	0.0324253	0.0399816	0.064706	0.0517136	6.06614	5.62554	3.17334	2.6336	6.84747	6.94682	6.61261	6.28279	6.2981	6.20108	9.42467	10.1302	3.74696	3.519
0.055661	0.057629	0.0414582	0.0370299	0.0215684	0.0247016	0.0361849	0.0381493	0.0280974	0.0258164	0.0148724	0.0127739	0.0339312	0.0266337	0.0160635	0.0153085	0.014336	0.0140862	0.132696	0.140025	0.0818602	0.0877185	0.169981	0.167649	0.0877108	0.0828632	0.0713208	0.0698395	0.122886	0.120707	0.0713199	0.0644832	0.0330083	0.0385925	0.0611336	0.0490114	6.03774	5.60777	3.1973	2.65528	6.84	6.89131	6.80398	6.43995	5.82818	5.74063	9.43053	10.0889	3.48303	3.31118
0.0686555	0.0732359	0.0402076	0.0364273	0.0217584	0.025348	0.0407955	0.0430608	0.0285919	0.0265007	0.0155973	0.0157737	0.0315405	0.02758	0.0160886	0.0135755	0.0152604	0.0169238	0.144607	0.159168	0.0826309	0.0906327	0.161021	0.160444	0.103484	0.0983407	0.0728479	0.0739303	0.123775	0.122449	0.0768464	0.0704008	0.0335957	0.0369309	0.060562	0.0499385	6.00803	5.59621	3.22236	2.69389	6.82332	6.87584	6.85117	6.48244	5.26106	5.19084	9.40086	10.031	3.28967	3.16726
0.0866999	0.0904449	0.0395759	0.0393677	0.0216263	0.025914	0.0484032	0.0495607	0.029907	0.0285338	0.0167567	0.0188337	0.0297179	0.0296094	0.0159693	0.0113076	0.0166723	0.0196001	0.164208	0.18271	0.0873849	0.100945	0.150112	0.151135	0.124065	0.116706	0.0765554	0.0809112	0.124143	0.124818	0.0820567	0.0765781	0.0346886	0.0360289	0.0632876	0.0539191	5.98046	5.59678	3.25598	2.75312	6.729	6.79943	6.72675	6.38755	4.58879	4.52936	9.3039	9.93971	3.22112	3.11029
0.102999	0.099481	0.0423086	0.0494392	0.0214888	0.0265204	0.0570796	0.0558191	0.0335824	0.0335116	0.0180736	0.0214403	0.0286699	0.0323141	0.0156988	0.00870681	0.0183281	0.0216657	0.180833	0.185243	0.0963308	0.117175	0.141768	0.145046	0.140124	0.12737	0.0848526	0.0939242	0.129797	0.127982	0.0887411	0.0835753	0.0370283	0.0366398	0.0669766	0.058202	5.96415	5.61269	3.30267	2.83841	6.50849	6.62295	6.43736	6.1611	3.84789	3.791	9.13752	9.80318	3.33909	3.18395
0.115286	0.108564	0.0503818	0.0620073	0.0218777	0.0272717	0.0650806	0.0627038	0.0401746	0.0412846	0.0194598	0.0233486	0.02847	0.0350009	0.0153349	0.00651168	0.0201691	0.0229686	0.185713	0.182293	0.106649	0.126273	0.145874	0.148686	0.151902	0.142163	0.0993543	0.111875	0.140293	0.132132	0.0989562	0.0943999	0.0408286	0.0387135	0.0705989	0.0632924	5.96778	5.64438	3.36014	2.95138	6.22214	6.47014	6.01516	5.83218	3.16496	3.10312	8.95307	9.65554	3.65036	3.39853
0.135269	0.134228	0.0598268	0.0704398	0.0229286	0.0282229	0.0731749	0.0729329	0.0484349	0.0497919	0.020827	0.0246477	0.0288238	0.0373372	0.0149651	0.00582482	0.0220698	0.0237351	0.213785	0.219163	0.111418	0.122065	0.167156	0.167415	0.177139	0.179497	0.117984	0.128124	0.152738	0.147126	0.114409	0.118417	0.0457779	0.0422129	0.0775047	0.0735494	5.99153	5.68577	3.41969	3.08148	6.02836	6.48513	5.51556	5.44409	2.71034	2.62831	8.82106	9.5502	4.05648	3.67638
0.16379	0.166472	0.0649225	0.072616	0.0241881	0.0292356	0.0820204	0.0853622	0.0552279	0.0563886	0.0219752	0.0255109	0.0292471	0.0395574	0.0146268	0.00639755	0.0237319	0.0242166	0.273345	0.272585	0.108803	0.112761	0.196018	0.202194	0.216403	0.22441	0.131816	0.13832	0.165934	0.178286	0.129814	0.153563	0.0509725	0.0465354	0.0892178	0.0903629	6.0255	5.7237	3.46922	3.20384	5.98476	6.60594	5.02378	5.04672	2.54004	2.4263	8.7589	9.48306	4.40156	3.89187
0.174451	0.281144	0.0641894	0.106101	0.0249934	0.0301323	0.0870405	0.127699	0.0566393	0.0722753	0.0227072	0.0260461	0.0295455	0.0419185	0.0142291	0.00677734	0.0248075	0.024531	0.293864	0.498429	0.105532	0.189747	0.210678	0.282662	0.234808	0.473693	0.131949	0.250907	0.166794	0.20606	0.13413	0.186987	0.054157	0.0499941	0.0994169	0.212804	6.0545	5.74546	3.49399	3.29003	5.94664	6.64812	4.64743	4.70279	2.53684	2.38694	8.7119	9.39183	4.57203	3.97914
0.159622	0.249947	0.0603104	0.0909402	0.0250932	0.0300891	0.0847807	0.114233	0.0511185	0.0690835	0.0231028	0.0263278	0.0302577	0.0442901	0.0137643	0.00665649	0.0252233	0.0247613	0.27345	0.451712	0.105309	0.1516	0.232542	0.314561	0.225586	0.413623	0.119767	0.230238	0.20387	0.292856	0.197008	0.257137	0.0548474	0.0532625	0.108215	0.20208	6.07591	5.75734	3.48202	3.32434	5.81332	6.56026	4.46947	4.4792	2.56572	2.38077	8.63671	9.24285	4.55408	3.97052
0.150861	0.148436	0.0577208	0.0598377	0.024793	0.0298631	0.0785082	0.0830993	0.042079	0.0437265	0.0233985	0.0264836	0.0340683	0.0482213	0.0140392	0.00843752	0.025179	0.0251174	0.301739	0.294279	0.107741	0.105626	0.49108	0.548176	0.227164	0.226063	0.109478	0.114725	0.507066	0.560052	0.513195	0.556282	0.0671585	0.0701263	0.129172	0.139677	6.10978	5.794	3.43035	3.30854	5.64476	6.42033	4.52013	4.45745	2.58317	2.38002	8.55745	9.10382	4.40059	3.90103
0.167625	0.1749	0.060442	0.0612317	0.0248988	0.0302279	0.0716879	0.0798395	0.0373442	0.0371482	0.023942	0.0268129	0.0467318	0.0590289	0.0171529	0.014825	0.0251897	0.0260232	0.414942	0.431157	0.116116	0.123976	1.09164	1.15101	0.245075	0.252919	0.117366	0.122016	1.12432	1.1861	1.12676	1.17916	0.115813	0.123399	0.166712	0.183905	6.18793	5.89513	3.34601	3.25771	5.52597	6.30371	4.79251	4.66522	2.61612	2.42463	8.53542	9.04731	4.19973	3.79393
[truncated: 22 more columns]

## Sheet: Both mean of L and R
HipMoment (1)	HipMoment (2)	HipMoment (3)	KneeMoment (1)	KneeMoment (2)	KneeMoment (3)	AnkleMoment (1)	AnkleMoment (2)	AnkleMoment (3)	HipForce (1)	HipForce (2)	HipForce (3)	KneeForce (1)	KneeForce (2)	KneeForce (3)	AnkleForce (1)	AnkleForce (2)	AnkleForce (3)	HipAngles (1)	HipAngles (2)	HipAngles (3)	KneeAngles (1)	KneeAngles (2)	KneeAngles (3)	AnkleAngles (1)	AnkleAngles (2)	AnkleAngles (3)	FootProgressAngles (1)	FootProgressAngles (2)	FootProgressAngles (3)	PelvisAngles (1)	PelvisAngles (2)	PelvisAngles (3)	HipPower	KneePower	AnklePower
0.404163	0.0189538	-0.0024654	-0.165699	0.0525388	-0.000961469	-0.0905543	-0.00669013	-0.0064319	-0.469602	0.00465169	-0.570332	-0.657698	0.00187547	-1.89527	2.55787	-0.0105025	-0.365122	37.2229	-1.76019	-10.6943	4.70428	0.229713	-14.6237	-2.34006	-2.26954	13.5774	-105.695	4.35457	-4.8858	14.3796	2.11476	6.71217	0.270659	0.0851176	-0.123963
0.401014	0.063293	-0.0128279	-0.0457978	0.0569528	-0.00448207	-0.140185	-0.0102838	-0.012359	-0.911837	-0.0101623	-2.55843	-0.50884	-0.00407672	-3.98405	4.62698	-0.00481953	-0.0857478	36.6862	-0.682648	-8.63696	7.30522	0.3727	-13.1772	-3.57753	-1.69334	10.0884	-101.306	4.3693	-4.57064	14.2222	2.68787	6.47762	0.229848	-0.0186349	-0.13235
0.371097	0.164057	-0.03114	0.11662	0.0938575	-0.00790331	-0.157075	-0.012053	-0.0161383	-1.39022	-0.0264981	-4.60496	-0.16961	-0.00465965	-6.02595	6.59276	0.00691442	0.405386	36.0456	0.632848	-6.50499	10.3552	0.622257	-10.9837	-4.02631	-1.03372	6.03852	-97.1554	4.02018	-4.11181	14.0199	3.36592	6.05452	0.128971	-0.278514	-0.0839394
0.300701	0.304356	-0.0548536	0.286008	0.158573	-0.0107652	-0.129354	-0.0114001	-0.0174052	-1.73857	-0.04419	-6.42546	0.341226	-0.00504324	-7.74877	8.23452	0.0208905	0.946816	35.1022	2.04522	-4.34092	13.1747	1.00586	-8.85853	-3.41768	-0.413417	2.17647	-94.0159	3.46369	-3.60277	13.7767	4.07545	5.57528	-0.00840754	-0.475745	-0.0279583
0.207582	0.438437	-0.0769233	0.417609	0.227239	-0.0123312	-0.0699055	-0.00938953	-0.0167641	-1.8721	-0.0583644	-7.86451	0.888257	-0.00540205	-9.06801	9.51834	0.0326987	1.34831	33.7127	3.35598	-2.41928	15.1892	1.43777	-7.50317	-2.02929	0.0423013	-0.696534	-92.0454	2.9912	-3.18244	13.5277	4.70794	5.17646	-0.122026	-0.459735	-0.0115965
0.137067	0.531011	-0.0908832	0.481113	0.276335	-0.0120271	-0.000125074	-0.00734404	-0.014635	-1.85562	-0.0654809	-8.80289	1.30279	-0.00482153	-9.91635	10.3767	0.0389412	1.50432	31.8951	4.39348	-1.1473	16.1762	1.76905	-7.12766	-0.328348	0.253297	-2.04264	-91.0001	2.79626	-2.92221	13.3233	5.15989	4.91731	-0.137923	-0.244248	-0.0331454
0.10205	0.576013	-0.094233	0.476154	0.298585	-0.00950048	0.0643944	-0.00576562	-0.0108672	-1.72916	-0.0667574	-9.17838	1.51381	-0.0044254	-10.2291	10.7209	0.037774	1.42788	29.7627	5.07764	-0.559129	16.202	1.93715	-7.59054	1.3204	0.23298	-1.91385	-90.5305	2.87448	-2.81629	13.2077	5.36168	4.75569	-0.051382	0.0347571	-0.0689475
0.0770419	0.586384	-0.0880757	0.425139	0.300927	-0.00475146	0.118734	-0.00447554	-0.00527902	-1.47553	-0.0660079	-9.0392	1.56476	-0.00590075	-10.0261	10.551	0.0299993	1.21048	27.4451	5.41782	-0.327171	15.492	1.97761	-8.52957	2.75179	0.0721457	-0.872949	-90.3489	3.09176	-2.81437	13.2035	5.28507	4.59083	0.0576831	0.247333	-0.101443
0.0458607	0.576038	-0.0752636	0.35247	0.292772	0.00174371	0.165009	-0.00337322	0.00186576	-1.12597	-0.0660553	-8.53212	1.52547	-0.00918976	-9.44268	9.99038	0.0184457	0.950842	25.0612	5.47217	-0.171002	14.3336	1.92864	-9.53729	3.95055	-0.136968	0.484389	-90.2674	3.31349	-2.8683	13.3053	4.94064	4.32961	0.126432	0.344484	-0.12397
0.0137211	0.552469	-0.0587006	0.274303	0.279083	0.00921731	0.207122	-0.00279228	0.00994962	-0.759178	-0.0677388	-7.85121	1.44556	-0.0129893	-8.68511	9.2421	0.00637576	0.714145	22.6981	5.31191	-0.0237772	12.9811	1.79936	-10.3647	4.95784	-0.349441	1.85312	-90.177	3.47048	-2.95415	13.4839	4.37183	3.92509	0.151982	0.342358	-0.137592
-0.0103958	0.519264	-0.0406125	0.198913	0.261498	0.0170046	0.248405	-0.00313095	0.0183822	-0.434934	-0.070023	-7.17849	1.3577	-0.0162018	-7.95288	8.50936	-0.00395289	0.527428	20.3965	5.00144	0.0796307	11.5993	1.60216	-10.9759	5.81979	-0.559127	3.18276	-90.0243	3.54991	-3.06744	13.6972	3.64473	3.37811	0.155064	0.278383	-0.148121
-0.0263902	0.481117	-0.022632	0.130991	0.242086	0.0248166	0.291723	-0.00432614	0.0268635	-0.167117	-0.0716914	-6.64088	1.28957	-0.0185088	-7.38091	7.93377	-0.0116452	0.394303	18.1614	4.59625	0.123435	10.28	1.37286	-11.4209	6.58587	-0.764934	4.47236	-89.7917	3.56032	-3.20865	13.9031	2.83756	2.71741	0.144136	0.187643	-0.164271
-0.0408277	0.444589	-0.0059234	0.0738877	0.224181	0.0326706	0.339861	-0.00580374	0.0353104	0.0571743	-0.0724312	-6.29537	1.26439	-0.0200251	-7.02354	7.57596	-0.0164572	0.309174	15.9859	4.1455	0.125749	9.08226	1.15524	-11.7127	7.31474	-0.954832	5.65955	-89.4818	3.50995	-3.37512	14.0722	2.02779	1.97922	0.11461	0.0973235	-0.193465
-0.0594796	0.415513	0.00889153	0.0286814	0.210799	0.0406571	0.395157	-0.00683322	0.0436561	0.255464	-0.0728775	-6.14271	1.29406	-0.021107	-6.8742	7.43342	-0.0185394	0.262612	13.8697	3.69218	0.11156	8.04654	0.97916	-11.8352	8.0588	-1.11469	6.66221	-89.1026	3.40473	-3.56126	14.1973	1.28046	1.19648	0.0639188	0.0248687	-0.238264
-0.0839324	0.396627	0.0217538	-0.00690223	0.203506	0.0488035	0.458982	-0.00684045	0.0517418	0.443245	-0.0741781	-6.15255	1.37625	-0.0221672	-6.89593	7.47084	-0.0185668	0.24295	11.8197	3.26998	0.102535	7.18426	0.855673	-11.81	8.84243	-1.24047	7.45432	-88.6581	3.25268	-3.76278	14.2918	0.639884	0.394106	-0.00200452	-0.0240653	-0.295976
-0.114131	0.387791	0.0329696	-0.0364558	0.202665	0.0571164	0.531682	-0.005451	0.059367	0.634496	-0.0774763	-6.28718	1.50232	-0.0236923	-7.04633	7.6462	-0.0178231	0.239956	9.84208	2.89762	0.106116	6.48162	0.783393	-11.6964	9.6617	-1.33954	8.08015	-88.1439	3.06427	-3.97445	14.3793	0.126768	-0.412898	-0.0750103	-0.0521465	-0.361134
-0.15158	0.387301	0.0429859	-0.062274	0.207972	0.0656376	0.612843	-0.00238138	0.0663429	0.842635	-0.0836267	-6.51517	1.666	-0.025946	-7.29072	7.92478	-0.0174123	0.247878	7.93392	2.57714	0.106264	5.91865	0.754557	-11.5463	10.4982	-1.42512	8.6207	-87.5456	2.8492	-4.185	14.478	-0.257899	-1.21952	-0.151627	-0.0639257	-0.425942
-0.198459	0.392629	0.0521621	-0.0846565	0.218763	0.0744187	0.701303	0.00261359	0.0724985	1.07507	-0.0931443	-6.81577	1.86392	-0.0290226	-7.60598	8.28306	-0.0176199	0.265816	6.08135	2.29576	0.0638688	5.48776	0.756758	-11.3743	11.3262	-1.51119	9.16101	-86.8345	2.61483	-4.37339	14.5898	-0.526716	-2.02839	-0.231087	-0.0614266	-0.477506
-0.255527	0.400795	0.0605761	-0.102177	0.233926	0.0834331	0.794904	0.00967184	0.077697	1.32685	-0.105756	-7.17439	2.09278	-0.0327651	-7.97546	8.70371	-0.0179563	0.298448	4.2655	2.02958	-0.0666573	5.20489	0.771367	-11.1604	12.1121	-1.60896	9.7677	-85.9611	2.36822	-4.50806	14.6995	-0.70171	-2.84297	-0.310203	-0.044131	-0.493882
-0.322311	0.408775	0.0678998	-0.111631	0.25157	0.0924643	0.890115	0.0187765	0.0818869	1.58158	-0.120163	-7.57278	2.34906	-0.0366626	-8.37833	9.16517	-0.0176187	0.3581	2.47589	1.74767	-0.313776	5.11428	0.772911	-10.8671	12.8098	-1.72342	10.469	-84.85	2.12043	-4.54931	14.7837	-0.811601	-3.65784	-0.381393	-0.0119132	-0.44111
-0.396936	0.413801	0.0733587	-0.108822	0.268796	0.100972	0.981311	0.0296856	0.085153	1.81465	-0.13446	-7.97442	2.62617	-0.0400478	-8.77508	9.62671	-0.0158247	0.464608	0.722808	1.41521	-0.670209	5.28198	0.732812	-10.4673	13.3508	-1.85196	11.2473	-83.3959	1.89199	-4.45822	14.8238	-0.891351	-4.44964	-0.432577	0.0304225	-0.273782
-0.474815	0.412893	0.0758098	-0.0904507	0.281553	0.10797	1.05971	0.0417819	0.0877115	1.99544	-0.146452	-8.31145	2.90767	-0.0423549	-9.09484	10.0137	-0.0122648	0.639793	-0.957416	0.997984	-1.09438	5.78661	0.625658	-9.9673	13.6258	-1.98619	12.0503	-81.4546	1.71897	-4.20917	14.8134	-0.980028	-5.17493	-0.447973	0.0696351	0.0558073
-0.546625	0.402003	0.0740759	-0.0567207	0.284993	0.112026	1.11269	0.0538501	0.0897832	2.08814	-0.153809	-8.4804	3.15836	-0.0432349	-9.23286	10.2124	-0.00759095	0.893663	-2.50629	0.46743	-1.5254	6.70887	0.439199	-9.41761	13.4687	-2.11576	12.8131	-78.8372	1.6568	-3.80279	14.7579	-1.11732	-5.77908	-0.410857	0.0860105	0.571519
-0.598116	0.376069	0.0674774	-0.012756	0.274265	0.111394	1.1242	0.063938	0.0911708	2.05559	-0.154033	-8.34864	3.32009	-0.0422776	-9.06017	10.08	-0.00315826	1.20709	-3.84385	-0.193485	-1.89951	8.13508	0.182606	-8.90676	12.6486	-2.23154	13.4785	-75.3069	1.77709	-3.27053	14.6676	-1.33831	-6.20953	-0.30972	0.0617186	1.23946
-0.613913	0.330228	0.0563898	0.0320232	0.245712	0.104309	1.07738	0.069521	0.0906084	1.87293	-0.14541	-7.77587	3.31833	-0.0393096	-8.44839	9.47401	-0.000803814	1.51827	-4.86564	-0.986429	-2.15335	10.164	-0.108758	-8.54106	10.8897	-2.32537	13.9976	-70.6002	2.15384	-2.66952	14.5516	-1.66886	-6.4273	-0.145989	-0.00901992	1.93969
-0.586356	0.262392	0.0425955	0.0674007	0.198502	0.0896799	0.959741	0.0682461	0.0855634	1.55364	-0.127563	-6.65716	3.08519	-0.0343686	-7.31013	8.29942	-0.00175487	1.72729	-5.43884	-1.90133	-2.22031	12.9134	-0.373053	-8.40302	7.93122	-2.38547	14.3038	-64.4852	2.83363	-2.07013	14.4119	-2.12404	-6.41136	0.06006	-0.11621	2.47147
-0.523175	0.176626	0.0291783	0.0873415	0.136811	0.0683716	0.771933	0.0592004	0.0735223	1.16321	-0.101292	-4.99708	2.59652	-0.0277195	-5.66423	6.58012	-0.0058066	1.73011	-5.411	-2.92141	-2.04287	16.5072	-0.532947	-8.48214	3.66067	-2.39187	14.2856	-56.8876	3.7906	-1.54641	14.2404	-2.70318	-6.17292	0.278429	-0.239985	2.6139
-0.445957	0.0856532	0.0194581	0.0934205	0.0712694	0.0442741	0.537227	0.0441482	0.0546124	0.794283	-0.0701161	-2.98273	1.90894	-0.0200536	-3.70445	4.52958	-0.0107384	1.48224	-4.63794	-4.00914	-1.60997	21.0305	-0.53726	-8.60166	-1.69639	-2.31549	13.7784	-48.0777	4.87713	-1.17445	14.0282	-3.3752	-5.77881	0.487379	-0.361275	2.26611
-0.379054	0.00823951	0.014926	0.0936245	0.0161554	0.0230468	0.300467	0.0273097	0.0329251	0.522988	-0.040277	-0.971039	1.16273	-0.0126665	-1.7883	2.52805	-0.0132219	1.04902	-3.01982	-5.07205	-1.00113	26.4639	-0.425999	-8.41206	-7.44582	-2.12208	12.5811	-38.8101	5.81183	-1.04003	13.7841	-4.06674	-5.34594	0.685296	-0.472478	1.56234
-0.335165	-0.0396408	0.0141585	0.0971651	-0.0180845	0.00866974	0.109786	0.0131473	0.0142776	0.37331	-0.0168174	0.645439	0.527459	-0.00691567	-0.29634	0.960078	-0.0115626	0.58426	-0.537098	-5.95956	-0.406951	32.6322	-0.355828	-7.51595	-12.5099	-1.78282	10.5157	-30.2705	6.2593	-1.24469	13.5409	-4.67581	-4.98798	0.870575	-0.575712	0.812779
-0.3056	-0.0543691	0.0143618	0.107891	-0.0308522	0.00118151	-0.00775971	0.0040219	0.00225826	0.300816	-0.00189254	1.6238	0.11279	-0.00396596	0.559159	0.0172341	-0.00734175	0.237121	2.72866	-6.51469	-0.081705	39.1851	-0.524114	-5.751	-15.8164	-1.30125	7.59045	-23.7372	6.02363	-1.88834	13.3423	-5.1046	-4.7512	1.00354	-0.661693	0.284851
-0.268497	-0.0449071	0.0136451	0.120725	-0.0294893	-0.00207677	-0.0565358	-0.000325524	-0.00347948	0.232299	0.00537074	1.97552	-0.0842018	-0.00360159	0.825775	-0.36657	-0.00370917	0.0607272	6.59884	-6.64163	-0.188965	45.6066	-1.01044	-3.45951	-16.8085	-0.738883	4.16364	-20.1052	5.22415	-3.0114	13.2268	-5.28473	-4.59567	1.01088	-0.691676	0.0402712
-0.210644	-0.025201	0.0115829	0.125487	-0.0226108	-0.0036064	-0.0611923	-0.0016187	-0.00540072	0.133817	0.00752546	1.9046	-0.146013	-0.00447203	0.729313	-0.405966	-0.00201018	0.00986414	10.819	-6.34459	-0.630117	51.2883	-1.63869	-1.40225	-15.6941	-0.20002	0.863691	-19.575	4.23963	-4.52732	13.2151	-5.18779	-4.42972	0.855237	-0.623312	-0.0154901
-0.141001	-0.00604443	0.0083659	0.116514	-0.0151933	-0.004372	-0.04756	-0.0015562	-0.00554121	0.0324762	0.00682572	1.65179	-0.155864	-0.00567951	0.512467	-0.309195	-0.00190734	0.0110712	15.1099	-5.71793	-1.06761	55.6926	-2.024	-0.265154	-13.1932	0.227158	-1.76741	-21.7493	3.4275	-6.23246	13.3036	-4.82523	-4.16648	0.592542	-0.461384	0.00256722
-0.0812206	0.008255	0.00445211	0.0972524	-0.00865861	-0.00434344	-0.0320614	-0.00116088	-0.00477856	-0.0246122	0.00506622	1.38715	-0.155326	-0.00666723	0.331995	-0.203248	-0.00265767	0.0175934	19.2326	-4.90203	-1.13888	58.4949	-1.79648	-0.268799	-10.0844	0.513776	-3.54438	-25.9786	2.91769	-7.89657	13.4662	-4.24201	-3.76078	0.335286	-0.26379	0.0279724
-0.0456977	0.0179617	0.000597185	0.0756151	-0.00315634	-0.00349272	-0.0211928	-0.000847754	-0.00345427	-0.0182359	0.0038023	1.18962	-0.15393	-0.00702871	0.243571	-0.136666	-0.00350849	0.0158676	23.032	-4.03786	-0.683236	59.6168	-0.832904	-1.19452	-6.93501	0.684078	-4.60935	-31.6362	2.63792	-9.36006	13.6634	-3.50695	-3.21301	0.162641	-0.0924972	0.0395019
-0.0332571	0.0244901	-0.00253665	0.0573739	0.00115142	-0.00217618	-0.0155763	-0.000693294	-0.00194276	0.0343661	0.0034476	1.07756	-0.152491	-0.00699806	0.238882	-0.112961	-0.00409757	0.0084004	26.4368	-3.23778	0.202186	59.1454	0.688272	-2.68416	-4.06982	0.77853	-5.20795	-38.2387	2.45628	-10.5693	13.8559	-2.69915	-2.55111	0.0811923	0.0244923	0.0380399
-0.0341158	0.0281856	-0.00459885	0.0440125	0.00390174	-0.000978652	-0.0137825	-0.00064097	-0.000723184	0.104638	0.00354245	1.04235	-0.152944	-0.00685139	0.289202	-0.120204	-0.00438645	-0.00015097	29.4295	-2.57649	1.255	57.2335	2.3956	-4.46916	-1.6556	0.823842	-5.50369	-45.4426	2.27888	-11.5429	14.017	-1.89517	-1.81142	0.0552294	0.0893431	0.0305376
-0.0401864	0.0285662	-0.00543761	0.0341954	0.00476102	-0.000365217	-0.0142581	-0.000626067	-0.000157455	0.177985	0.00380184	1.06809	-0.156367	-0.00662623	0.371744	-0.146068	-0.00445193	-0.00792464	32.0121	-2.09227	2.16929	54.0314	3.88193	-6.40191	0.231631	0.823597	-5.51801	-53.0204	2.06687	-12.3068	14.1408	-1.15784	-1.02713	0.0503583	0.113144	0.0225413
-0.0469286	0.0256724	-0.00509092	0.025165	0.00392727	-0.000460059	-0.0157575	-0.000611092	-0.000317562	0.253235	0.00439035	1.13937	-0.162628	-0.00625121	0.474074	-0.181049	-0.00440917	-0.01599	34.1904	-1.79137	2.65198	49.6792	4.81165	-8.37102	1.5786	0.76186	-5.1485	-60.8283	1.81957	-12.8462	14.2407	-0.529268	-0.224146	0.0475815	0.099378	0.0162145
-0.0485353	0.0209336	-0.00387971	0.0128441	0.00274344	-0.00102909	-0.01736	-0.000579735	-0.000957779	0.326841	0.00588591	1.24453	-0.175418	-0.00550838	0.588849	-0.218473	-0.00430464	-0.0283477	35.9711	-1.65729	2.4294	44.3295	4.98411	-10.2303	2.41511	0.608042	-4.2025	-68.7616	1.56364	-13.094	14.3382	-0.028557	0.581538	0.0403765	0.0360186	0.0114727
-0.0334929	0.0170721	-0.00235217	-0.00830576	0.00392485	-0.00159326	-0.0183461	-0.000533047	-0.00159862	0.380006	0.00833562	1.37391	-0.206153	-0.00436954	0.706742	-0.25351	-0.0041611	-0.0517204	37.3619	-1.66397	1.27328	38.1722	4.37985	-11.7983	2.79812	0.325961	-2.45543	-76.7048	1.35008	-12.9558	14.4496	0.344603	1.38388	0.027988	-0.100244	0.00747786
0.0134636	0.0166083	-0.000923762	-0.0441068	0.0108041	-0.00162858	-0.0179756	-0.000479273	-0.001703	0.382197	0.0109703	1.51502	-0.270758	-0.00335962	0.813375	-0.281762	-0.00416951	-0.0932821	38.3711	-1.78787	-0.914948	31.4601	3.19316	-12.9173	2.8138	-0.109044	0.240831	-84.4984	1.24745	-12.3625	14.574	0.604291	2.18434	0.0153132	-0.324933	0.00342712
0.102922	0.0199632	0.000307539	-0.0976228	0.0255751	-0.0008036	-0.0154319	-0.000424524	-0.000902969	0.307821	0.0129177	1.65077	-0.37969	-0.00323516	0.891675	-0.299421	-0.00470945	-0.156124	39.008	-2.01004	-3.99577	24.5329	1.79632	-13.5227	2.57769	-0.687646	3.81556	-91.9158	1.31954	-11.3245	14.6936	0.773219	2.98544	0.0143635	-0.617266	-0.000831955
0.228164	0.0246073	0.00142484	-0.165073	0.0472103	0.000809322	-0.0101017	-0.000356106	0.000784207	0.162798	0.0139953	1.76273	-0.523768	-0.00403711	0.9296	-0.305597	-0.00611428	-0.234508	39.2888	-2.30335	-7.5232	17.8251	0.607753	-13.7031	2.21745	-1.35044	7.88499	-98.6532	1.59272	-9.96434	14.783	0.880531	3.78147	0.0397628	-0.899422	-0.0042927
0.357503	0.0268571	0.00235938	-0.233359	0.0706154	0.00272324	-0.00232369	-0.000253963	0.0028996	0.00294799	0.0141372	1.83682	-0.665303	-0.00514834	0.927392	-0.302682	-0.00829037	-0.312939	39.2457	-2.61141	-10.8061	11.8452	-0.088962	-13.6913	1.83325	-1.99307	11.8001	-104.327	2.0363	-8.50052	14.8222	0.960662	4.54926	0.0963524	-1.04981	-0.00534457
0.445658	0.0251399	0.00284772	-0.283084	0.0882195	0.00422762	0.00583919	-0.000139167	0.00466768	-0.0931259	0.0134655	1.86541	-0.751546	-0.00629195	0.891943	-0.286917	-0.0106627	-0.371579	38.9402	-2.84109	-13.1396	7.10099	-0.272137	-13.7589	1.45969	-2.49752	14.8536	-108.518	2.56878	-7.18076	14.8056	1.05222	5.24823	0.166731	-0.972953	-0.00395192
0.458253	0.0196535	0.00284564	-0.29617	0.0941725	0.00468162	0.0102126	-0.000136671	0.00523115	-0.0819189	0.0152751	1.83067	-0.741566	-0.0113418	0.810052	-0.223291	-0.0122001	-0.39341	38.4598	-2.88371	-14.1037	3.99802	-0.14287	-14.0399	1.03825	-2.77643	16.5407	-110.83	3.10251	-6.17907	14.7398	1.19398	5.82883	0.219018	-0.678837	-0.00418533
0.418308	0.0209316	0.00223215	-0.274628	0.0844517	0.00399468	0.0048291	-0.000501128	0.0041659	-0.0428553	0.00624225	1.69232	-0.680147	-0.0105785	0.612994	-0.0215747	-0.0137098	-0.393537	37.8953	-2.65522	-13.7224	2.7111	0.0511406	-14.417	0.422903	-2.79922	16.6983	-111.017	3.58245	-5.52677	14.6375	1.41953	6.24591	0.230236	-0.299614	-0.0130353
0.331776	0.0218838	0.00126585	-0.214464	0.0643113	0.00235022	-0.015221	-0.00154368	0.00142079	-0.0160716	0.00537633	1.31694	-0.557205	-0.00507714	0.151748	0.469654	-0.0134761	-0.351667	37.3108	-2.11964	-12.3588	3.1379	0.177234	-14.5066	-0.541414	-2.57787	15.3976	-109.084	3.97828	-5.10989	14.5105	1.75463	6.46489	0.20523	-0.00410781	-0.0349703
0.265877	0.0322185	-0.00123205	-0.136864	0.0470666	0.000400574	-0.0495497	-0.00334354	-0.00223391	-0.130483	-0.000509513	0.602689	-0.455199	-0.00361391	-0.680132	1.33524	-0.0122829	-0.274748	36.7326	-1.28126	-10.4772	4.91437	0.255646	-13.874	-1.84379	-2.15114	12.8519	-105.445	4.23967	-4.74739	14.3625	2.21566	6.46056	0.170804	0.111582	-0.0622213

## Sheet: L and R mean SD
HipMoment (1)	HipMoment (2)	HipMoment (3)	KneeMoment (1)	KneeMoment (2)	KneeMoment (3)	AnkleMoment (1)	AnkleMoment (2)	AnkleMoment (3)	HipForce (1)	HipForce (2)	HipForce (3)	KneeForce (1)	KneeForce (2)	KneeForce (3)	AnkleForce (1)	AnkleForce (2)	AnkleForce (3)	HipAngles (1)	HipAngles (2)	HipAngles (3)	KneeAngles (1)	KneeAngles (2)	KneeAngles (3)	AnkleAngles (1)	AnkleAngles (2)	AnkleAngles (3)	FootProgressAngles (1)	FootProgressAngles (2)	FootProgressAngles (3)	PelvisAngles (1)	PelvisAngles (2)	PelvisAngles (3)	HipPower	KneePower	AnklePower
0.21237	0.0887181	0.0183709	0.0997447	0.0645534	0.0144022	0.0562917	0.0218974	0.0157977	0.429293	0.168753	0.605443	0.311995	0.31023	0.658753	0.665038	0.207975	0.244229	6.10806	3.4595	6.05673	4.7158	2.53382	8.82143	4.01065	1.90734	9.18177	4.04383	3.04012	6.13784	4.3854	2.15296	3.9861	0.219675	0.387154	0.14051
0.149291	0.088999	0.0259543	0.0952077	0.0569247	0.0211256	0.0688507	0.0312187	0.0224474	0.442996	0.232993	0.871036	0.244785	0.317292	0.939992	0.951867	0.353214	0.312635	6.26293	3.38899	5.95136	5.09865	2.64225	8.84775	3.9165	1.81375	9.35399	3.5267	3.02175	6.04991	4.3732	2.18459	3.92345	0.223827	0.247081	0.153064
0.160512	0.105325	0.0345396	0.126208	0.0763429	0.0270361	0.0880698	0.0402342	0.0285218	0.550064	0.359837	1.08745	0.340563	0.446755	1.16351	1.18007	0.518494	0.39818	6.44282	3.30332	5.95323	5.60668	2.80898	8.95083	3.87748	1.73222	9.51865	3.02235	2.93793	6.02542	4.38163	2.22274	3.84295	0.238589	0.333079	0.165988
0.18371	0.120736	0.0429562	0.163993	0.100432	0.0312754	0.106539	0.047316	0.0326103	0.656962	0.499307	1.19618	0.485141	0.642764	1.27915	1.30509	0.679603	0.461231	6.59011	3.21156	6.02925	6.10037	2.9736	9.0819	3.81063	1.68484	9.63862	2.52595	2.77967	6.0229	4.40364	2.26165	3.75512	0.277931	0.380694	0.183235
0.190285	0.13106	0.0500346	0.194853	0.118869	0.0343868	0.123976	0.0527694	0.035306	0.728082	0.616516	1.20095	0.618381	0.847905	1.28454	1.32473	0.819436	0.489938	6.67121	3.12434	6.10088	6.49172	3.07008	9.19191	3.76375	1.67209	9.73401	2.08597	2.59325	6.01596	4.42608	2.29041	3.65964	0.3252	0.340421	0.200657
0.188484	0.132793	0.0545546	0.210536	0.125699	0.0365031	0.140181	0.056647	0.0370245	0.77408	0.700024	1.11646	0.707225	0.997124	1.19305	1.25363	0.928218	0.485173	6.68999	3.05027	6.10771	6.74723	3.07939	9.25118	3.78393	1.67236	9.79597	1.79567	2.41511	6.00277	4.44117	2.29819	3.5528	0.357908	0.244963	0.209368
0.187511	0.129461	0.0560405	0.211161	0.122716	0.0375278	0.154918	0.0586021	0.037891	0.778764	0.755528	0.976119	0.749123	1.06419	1.03298	1.11281	1.00311	0.458345	6.65703	2.99456	6.053	6.85526	3.02786	9.24211	3.84069	1.67532	9.83189	1.66621	2.26286	5.99173	4.44881	2.2822	3.43662	0.371635	0.197979	0.205897
0.180787	0.12504	0.0548561	0.200448	0.114562	0.0375824	0.167975	0.058573	0.0380311	0.731386	0.786616	0.825405	0.748864	1.06192	0.851782	0.941116	1.04521	0.424141	6.5755	2.95836	5.99904	6.82271	2.95153	9.18202	3.88566	1.68467	9.86986	1.63521	2.14567	5.99025	4.4526	2.24866	3.31725	0.364538	0.241291	0.190915
0.165897	0.12076	0.0518332	0.183186	0.104621	0.0369592	0.178599	0.0570009	0.0376373	0.650844	0.794332	0.705091	0.712904	1.01649	0.707224	0.791288	1.05626	0.39331	6.44882	2.93761	5.98274	6.67286	2.86687	9.115	3.88696	1.69829	9.90187	1.6541	2.06113	5.99981	4.45469	2.20706	3.20141	0.334236	0.282082	0.171867
0.148156	0.117049	0.0479149	0.164757	0.0948683	0.0359381	0.186147	0.0546968	0.0368959	0.563833	0.78022	0.638742	0.654453	0.947697	0.636549	0.700758	1.03773	0.372197	6.28844	2.9257	5.97664	6.43659	2.77687	9.07053	3.83353	1.71031	9.90187	1.70742	2.00192	6.01857	4.45532	2.16482	3.09722	0.293616	0.281528	0.158114
0.134255	0.114082	0.0438842	0.14919	0.0863249	0.0347236	0.190693	0.052529	0.0359386	0.49409	0.749085	0.625501	0.588737	0.866174	0.635047	0.673781	0.993545	0.361572	6.11437	2.91743	5.94721	6.14806	2.68462	9.04973	3.73466	1.7196	9.86038	1.79437	1.96249	6.04419	4.45417	2.12502	3.01456	0.260741	0.248272	0.154055
0.126017	0.111849	0.0402728	0.138037	0.0797642	0.0334785	0.192883	0.0511172	0.0348896	0.450077	0.709632	0.654716	0.528916	0.780697	0.679948	0.697874	0.933406	0.359477	5.94695	2.91126	5.90119	5.83751	2.59885	9.04376	3.61128	1.72937	9.79343	1.9184	1.93903	6.07448	4.4523	2.08836	2.96367	0.239211	0.202293	0.158632
0.121079	0.109904	0.0373765	0.130864	0.0756877	0.0323644	0.193574	0.0507251	0.0339188	0.425381	0.671888	0.705803	0.484607	0.70142	0.743066	0.748775	0.870272	0.364012	5.79987	2.90854	5.86801	5.53018	2.52827	9.04582	3.48763	1.74259	9.73159	2.08131	1.92994	6.10735	4.45181	2.05529	2.95061	0.225039	0.16224	0.170174
0.116915	0.108487	0.0353278	0.12645	0.0739764	0.0315163	0.193225	0.0513365	0.0332135	0.414607	0.64484	0.752571	0.456334	0.637068	0.796635	0.797356	0.814297	0.374128	5.68176	2.91127	5.86923	5.25407	2.47635	9.0566	3.38633	1.76048	9.70447	2.28381	1.93504	6.14214	4.45383	2.02768	2.97475	0.212795	0.136019	0.185907
0.114625	0.108182	0.0341221	0.123973	0.0739143	0.0310297	0.191897	0.0527722	0.0329483	0.419046	0.63291	0.775217	0.438863	0.591148	0.820846	0.82153	0.769579	0.389061	5.59927	2.92039	5.89127	5.03638	2.44071	9.08214	3.32646	1.7821	9.71701	2.52388	1.95507	6.17984	4.45745	2.00762	3.03135	0.203565	0.119942	0.202669
0.115593	0.108546	0.0336548	0.123014	0.0747627	0.0309277	0.18949	0.0548173	0.0332464	0.436497	0.633452	0.765214	0.427933	0.561947	0.808184	0.812382	0.735924	0.408467	5.55625	2.93585	5.90184	4.89357	2.41692	9.12188	3.32194	1.80514	9.7529	2.7978	1.99215	6.22147	4.46091	1.99601	3.11492	0.200856	0.10946	0.220578
0.119635	0.109364	0.0337654	0.123384	0.0762536	0.0311871	0.185998	0.0573363	0.0341928	0.460817	0.640329	0.725381	0.422057	0.545163	0.763397	0.77389	0.71186	0.433498	5.54943	2.95753	5.88423	4.82228	2.40284	9.16551	3.37648	1.82726	9.79134	3.10244	2.0483	6.26587	4.46298	1.99246	3.22134	0.206369	0.10188	0.24451
0.126199	0.111597	0.0343263	0.125063	0.0785515	0.0317854	0.181626	0.0602863	0.0358837	0.487864	0.647326	0.666691	0.422078	0.536614	0.699719	0.718783	0.695925	0.467306	5.56828	2.98658	5.85298	4.802	2.39938	9.20286	3.48685	1.8481	9.81986	3.43953	2.12497	6.31042	4.46392	1.99637	3.34716	0.21987	0.0950321	0.281612
0.134979	0.116307	0.0352208	0.128015	0.0818097	0.0326978	0.177085	0.0636414	0.0383669	0.515176	0.648401	0.6077	0.430065	0.533407	0.637202	0.666882	0.68675	0.514173	5.59892	3.02427	5.83219	4.80661	2.40674	9.23225	3.64935	1.86947	9.83634	3.81666	2.22187	6.3524	4.46495	2.00675	3.48632	0.237295	0.0876214	0.338984
0.145514	0.123677	0.0363084	0.132012	0.0858435	0.0338726	0.17359	0.0672877	0.0415552	0.539246	0.638353	0.569613	0.446255	0.534587	0.596949	0.639136	0.683502	0.577313	5.62768	3.07197	5.83451	4.81219	2.42212	9.25891	3.86324	1.8942	9.84838	4.24876	2.33564	6.39071	4.46621	2.02244	3.62914	0.2528	0.0819766	0.423083
0.156895	0.133091	0.0373841	0.136288	0.0900172	0.0351734	0.172415	0.0709668	0.0451565	0.556317	0.615515	0.565858	0.469024	0.542338	0.591389	0.647724	0.686199	0.655969	5.64347	3.13045	5.86084	4.80311	2.441	9.28838	4.13107	1.92454	9.86795	4.75825	2.46003	6.42678	4.46565	2.0422	3.7633	0.261605	0.0879668	0.538498
0.167082	0.143448	0.0381508	0.139581	0.0933964	0.0363367	0.17393	0.0741397	0.0486453	0.56165	0.582622	0.593378	0.492664	0.560438	0.617538	0.689939	0.694324	0.742414	5.63818	3.19994	5.90774	4.77371	2.45902	9.32336	4.46383	1.96141	9.90729	5.378	2.58756	6.46364	4.45969	2.06427	3.87555	0.261405	0.11484	0.684049
0.173269	0.153189	0.0382568	0.140383	0.0952548	0.0370137	0.177284	0.0759943	0.0513233	0.552881	0.543784	0.644611	0.508145	0.589578	0.66987	0.761496	0.704693	0.819329	5.61003	3.27948	5.97306	4.73615	2.4758	9.36362	4.88691	2.00446	9.97582	6.14826	2.71496	6.50567	4.44516	2.0867	3.95401	0.254932	0.158704	0.842033
0.172952	0.160273	0.0373598	0.13699	0.0952059	0.0369051	0.181491	0.0755661	0.0523993	0.53065	0.499392	0.730488	0.50979	0.622259	0.759151	0.874596	0.7094	0.859841	5.5639	3.36758	6.05521	4.72137	2.49863	9.40642	5.44112	2.05168	10.0733	7.10181	2.85204	6.55672	4.42216	2.10908	3.98998	0.248014	0.21056	0.972385
0.165991	0.162561	0.0352	0.127978	0.0930965	0.0358756	0.186636	0.0719943	0.0512423	0.498687	0.444631	0.881455	0.505626	0.64256	0.908426	1.04839	0.694979	0.836558	5.51121	3.46203	6.15468	4.77717	2.54933	9.44701	6.15329	2.09785	10.1854	8.22995	3.02824	6.61787	4.39536	2.13346	3.98104	0.24398	0.262341	1.02494
0.154903	0.158433	0.0317055	0.113037	0.0884749	0.0339237	0.192617	0.0648928	0.0475487	0.461033	0.375754	1.09992	0.516134	0.631601	1.11073	1.26451	0.643384	0.738268	5.47142	3.55906	6.27817	4.95465	2.66933	9.47666	6.97368	2.13328	10.2799	9.43569	3.27547	6.68757	4.37391	2.16442	3.93182	0.243899	0.305176	0.975373
0.141881	0.147218	0.0271153	0.0937981	0.0804959	0.030943	0.19509	0.0546346	0.0416926	0.411438	0.298051	1.31635	0.544861	0.576233	1.2956	1.4407	0.54157	0.593316	5.46758	3.65001	6.43582	5.27242	2.91648	9.48902	7.72715	2.14507	10.3213	10.5056	3.60072	6.76503	4.36792	2.20509	3.85476	0.25016	0.33007	0.861215
0.126191	0.128999	0.0222198	0.0738619	0.0687316	0.026744	0.185289	0.0423965	0.0347263	0.33922	0.222441	1.41588	0.556398	0.477071	1.35457	1.46677	0.396676	0.467788	5.51368	3.71673	6.63008	5.68239	3.34054	9.49426	8.1577	2.12223	10.2912	11.147	3.979	6.8566	4.38018	2.25164	3.76486	0.2693	0.334034	0.74977
0.109169	0.1054	0.0181356	0.0582174	0.0542822	0.0218866	0.157565	0.0298815	0.0279767	0.254155	0.15851	1.31537	0.51116	0.352078	1.21551	1.2846	0.240972	0.395928	5.60136	3.73766	6.84428	6.07994	3.94386	9.51877	8.08109	2.06204	10.2052	11.1175	4.37748	6.97697	4.40304	2.29362	3.67126	0.30391	0.326346	0.636275
0.0975191	0.0812251	0.015485	0.0515527	0.0406668	0.0182387	0.117683	0.0192074	0.0229825	0.189718	0.116922	1.03259	0.407644	0.231811	0.908616	0.945267	0.118493	0.330534	5.69954	3.70051	7.04137	6.34717	4.66473	9.56552	7.55172	1.97112	10.0934	10.388	4.75157	7.14035	4.42576	2.31919	3.57393	0.344935	0.322195	0.475819
0.0957466	0.0630041	0.0145582	0.0529377	0.0324585	0.0171719	0.0813346	0.012741	0.0207016	0.169621	0.103171	0.6839	0.287047	0.14449	0.558723	0.579853	0.0664747	0.245857	5.77924	3.61013	7.17949	6.40031	5.39853	9.59856	6.88093	1.86178	9.95064	9.23079	5.02366	7.34179	4.44349	2.32108	3.46829	0.382384	0.324379	0.295371
0.0965902	0.0531414	0.0152842	0.0552691	0.0298997	0.0173737	0.0608345	0.0110068	0.0198244	0.169932	0.107078	0.407809	0.196903	0.0968416	0.302314	0.30514	0.0656166	0.170449	5.82286	3.48533	7.23223	6.21644	6.03543	9.58098	6.39407	1.75048	9.7419	8.12334	5.10489	7.54971	4.45669	2.29955	3.35194	0.401582	0.31707	0.163006
0.0912086	0.048202	0.0167199	0.0541722	0.0291198	0.0172579	0.05308	0.0115264	0.0187627	0.163727	0.114337	0.273815	0.147854	0.0738691	0.194832	0.159534	0.0637362	0.124709	5.83226	3.34966	7.22312	5.86956	6.5181	9.54178	6.12575	1.65678	9.48091	7.44844	4.96345	7.71583	4.46742	2.26049	3.22748	0.386653	0.287164	0.113553
0.0797194	0.0449224	0.0179385	0.0500858	0.0279691	0.0166121	0.0488888	0.0126234	0.0173525	0.153247	0.120823	0.230601	0.121279	0.0624975	0.159425	0.103469	0.0557266	0.0981205	5.82532	3.22365	7.20723	5.52476	6.8518	9.54689	5.88243	1.59606	9.25013	7.22601	4.6514	7.79067	4.47622	2.21162	3.10318	0.337965	0.235309	0.118087
0.0675253	0.0428965	0.0187807	0.0446872	0.0265468	0.0156698	0.0448461	0.0138867	0.015855	0.146557	0.128972	0.201084	0.103862	0.0594065	0.126843	0.0745986	0.0466724	0.0818022	5.82416	3.12353	7.21379	5.34683	7.06126	9.61124	5.53872	1.57005	9.11644	7.2401	4.26177	7.74234	4.48253	2.15944	2.99125	0.273365	0.171597	0.121308
0.0600878	0.0422494	0.0195105	0.0398391	0.0254411	0.0146087	0.041058	0.0150678	0.014434	0.146871	0.139913	0.171782	0.0925166	0.063164	0.103005	0.0533118	0.0397952	0.0739359	5.83762	3.05774	7.21871	5.39175	7.15319	9.70405	5.11017	1.56986	9.0868	7.31139	3.87639	7.56776	4.4858	2.10803	2.90449	0.218717	0.119542	0.109919
0.0569949	0.0420716	0.0202836	0.0365523	0.0249658	0.0135857	0.037975	0.0159459	0.0132433	0.149075	0.149939	0.157135	0.0865012	0.0706985	0.0992859	0.0437996	0.0367792	0.0705105	5.85699	3.02445	7.18222	5.60361	7.11322	9.786	4.66783	1.58316	9.12737	7.36977	3.54086	7.29844	4.48738	2.05973	2.85199	0.181983	0.104563	0.0891435
0.0552203	0.0415725	0.0210992	0.0349758	0.025146	0.0127904	0.0356156	0.016432	0.0124695	0.148056	0.154085	0.160772	0.0839909	0.0781359	0.105698	0.0464351	0.0368567	0.0672858	5.86847	3.01464	7.09473	5.89437	6.93462	9.83479	4.26991	1.5991	9.19414	7.39647	3.26946	6.99214	4.48935	2.01744	2.83823	0.155263	0.121897	0.066681
0.0519708	0.0408737	0.0219412	0.0345422	0.0257908	0.0124329	0.0336783	0.0165309	0.0122988	0.139683	0.15111	0.169349	0.0812118	0.082602	0.112222	0.0538804	0.0377016	0.0630478	5.86471	3.01863	6.98504	6.1976	6.63497	9.84715	3.9342	1.61136	9.25646	7.37888	3.05375	6.7138	4.49265	1.98461	2.86293	0.129507	0.147431	0.0467287
0.0507314	0.0401862	0.0227332	0.0350239	0.0265464	0.0127467	0.0319412	0.0162953	0.0128793	0.13314	0.142409	0.17243	0.079779	0.0835871	0.117881	0.0613626	0.0376283	0.0585752	5.84855	3.03018	6.90351	6.46281	6.24612	9.83543	3.65285	1.6208	9.31755	7.29784	2.86894	6.51877	4.49641	1.96369	2.92165	0.108247	0.174954	0.0322153
0.0566469	0.0392835	0.0233566	0.0371642	0.0271123	0.0138822	0.0304845	0.0157622	0.0142326	0.136329	0.130521	0.168719	0.0853266	0.0833965	0.121759	0.0679485	0.0365249	0.0554096	5.82714	3.04714	6.87677	6.64	5.78228	9.80886	3.42424	1.63168	9.39217	7.13704	2.68605	6.43758	4.49919	1.95416	3.00824	0.0991272	0.212177	0.0325423
0.0709721	0.0383598	0.0237478	0.0419312	0.0276614	0.0157342	0.0296096	0.0149473	0.0161637	0.151972	0.120299	0.160637	0.101003	0.0863359	0.123061	0.0736507	0.0353782	0.0554963	5.80808	3.07233	6.86569	6.6866	5.22661	9.75604	3.26337	1.64889	9.47419	6.89146	2.49279	6.4713	4.50012	1.95358	3.11752	0.102952	0.26381	0.0505375
0.0885687	0.0395281	0.0239559	0.0489785	0.0292928	0.0179076	0.0296471	0.0138839	0.0182783	0.17361	0.117067	0.150537	0.120535	0.0983752	0.124425	0.0793209	0.0353557	0.0587692	5.79573	3.11094	6.78585	6.57739	4.56397	9.65378	3.20904	1.67979	9.5333	6.58126	2.31849	6.59382	4.49893	1.9593	3.24506	0.113082	0.319342	0.0749991
0.10123	0.0461092	0.0241947	0.0564534	0.0335928	0.0199405	0.0305307	0.0127242	0.0201791	0.182955	0.120739	0.143344	0.134022	0.126278	0.128849	0.0861542	0.036886	0.0627137	5.7961	3.16765	6.59369	6.31878	3.82971	9.49508	3.31304	1.73415	9.53578	6.25031	2.23996	6.75363	4.49624	1.96918	3.38572	0.129112	0.357071	0.095048
0.111955	0.0565766	0.024758	0.06391	0.0407743	0.0216217	0.0318893	0.011795	0.0217452	0.183909	0.122729	0.147235	0.147241	0.168978	0.136264	0.096663	0.0397838	0.0670106	5.81383	3.24251	6.38031	5.94211	3.14925	9.32271	3.58337	1.81848	9.47762	5.93684	2.32798	6.89059	4.49224	1.98218	3.53196	0.161718	0.367758	0.101022
0.134705	0.0653857	0.0257351	0.0730545	0.0491652	0.0229488	0.0333432	0.0113591	0.0230525	0.216372	0.117632	0.167238	0.178364	0.213358	0.149986	0.116382	0.0440299	0.0755136	5.84609	3.32726	6.29483	5.49785	2.68641	9.19901	3.93284	1.92269	9.38624	5.64509	2.55195	6.94765	4.48538	1.99781	3.67246	0.199435	0.372116	0.088641
0.165042	0.0688714	0.02685	0.0836816	0.0558724	0.0239328	0.0347811	0.0112872	0.0241052	0.272875	0.110985	0.199086	0.220347	0.243332	0.172264	0.142114	0.0490553	0.0897521	5.88173	3.40516	6.33268	5.05454	2.49834	9.13075	4.22142	2.0149	9.28272	5.35413	2.79191	6.8813	4.47302	2.01507	3.794	0.221783	0.382417	0.0633657
0.233902	0.0876815	0.0277028	0.109216	0.0650414	0.0245572	0.0362601	0.0111395	0.0248012	0.409353	0.154188	0.249417	0.373732	0.292137	0.187571	0.162627	0.0529465	0.166088	5.90722	3.45539	6.33061	4.69743	2.47414	9.05905	4.35758	2.06237	9.17521	5.06118	2.95146	6.6888	4.45243	2.03264	3.88303	0.223872	0.367054	0.0453102
0.209587	0.0771294	0.0277519	0.100539	0.0608576	0.0249041	0.037912	0.0108068	0.0251436	0.373158	0.131097	0.27676	0.332984	0.270166	0.252511	0.229027	0.0571902	0.162032	5.92472	3.46379	6.21668	4.50046	2.48375	8.94531	4.34651	2.05373	9.09593	4.76678	3.0179	6.43312	4.42322	2.05088	3.92999	0.210589	0.311418	0.0589601
0.149623	0.0587542	0.0275392	0.0808404	0.0429061	0.0251877	0.0417247	0.0116384	0.0253729	0.297916	0.118984	0.520951	0.226616	0.207433	0.534712	0.535329	0.0796226	0.134457	5.96166	3.42909	6.06134	4.51949	2.49187	8.83533	4.23245	1.99678	9.09429	4.43043	3.02497	6.21077	4.3893	2.073	3.93198	0.198918	0.248244	0.0893408
0.171239	0.0608026	0.0278882	0.0760732	0.0372487	0.0257397	0.0532356	0.0163085	0.0259817	0.422908	0.156629	1.12196	0.249166	0.206656	1.15591	1.15334	0.146423	0.175504	6.05365	3.36208	5.94392	4.76233	2.53086	8.79643	4.07274	1.9095	9.19709	3.98406	3.00956	6.08946	4.36045	2.10399	3.89311	0.20224	0.222728	0.12346

## Sheet: Spatiotemporal parameters
	meanL	meanR	stdL	stdR	cvL	cvR	mean	std	cv
Cadence	126.732	126.873	11.1849	11.3033	0.0882564	0.0890916	126.802	11.2378	0.0886246
Stride Time	0.955314	0.954348	0.0826873	0.0836707	0.0865551	0.0876732	0.954831	0.0831325	0.0870652
Opposite Foot Off	7.12309	6.86518	5.66501	2.99948	0.795302	0.436912	6.9938	4.52828	0.647471
Opposite Foot Contact	49.867	50.0197	1.00863	1.01263	0.0202264	0.0202446	49.9434	1.01292	0.0202813
Step Time	0.478904	0.477004	0.0424254	0.0433411	0.0885886	0.0908611	0.477954	0.0428708	0.0896965
Single Support	0.332203	0.339695	0.132176	0.122633	0.397877	0.36101	0.335958	0.127455	0.379378
Double Support	0.130078	0.128518	0.0699131	0.0553276	0.53747	0.430504	0.129296	0.0629895	0.487172
Foot Off	57.7627	57.9927	1.46738	1.55091	0.0254035	0.0267431	57.8777	1.51321	0.0261449
Stride Length	1.11399	1.11214	0.144592	0.144384	0.129796	0.129826	1.11306	0.144405	0.129737
Step Length	0.555291	0.560272	0.074189	0.0735352	0.133604	0.131249	0.557782	0.0738611	0.132419
Gait Speed	1.17433	1.17381	0.170132	0.172209	0.144876	0.146709	1.17407	0.171073	0.145709
